# Supplementary material for: A high-resolution genotype–phenotype map identifies the TaSPL17 controlling grain number and size in wheat
Source: Genome Biol. 2023 Aug 28;24:196. doi: 10.1186/s13059-023-03044-2 (PMC10463835; doi:10.1186/s13059-023-03044-2)
Supplement: Supplementary file 1 — Additional file 1: Table S1. Summary of the 306 worldwide wheat accessions. Table S2. Diversity and genetic structure analyses of the 306 wheat accessions. Table S3. The determination of linkage disequilibrium (r2) in this study. Table S4. The heritability of 27 traits in this study. Table S5. The effects of genotype, environment, genotype ✖ environment interaction and heritability for the 27 traits in this study. Table S6. Overview of the 27 spike morphology traits in this study. Table S7. Detailed information of all significant associated SNPs for the investigated traits (-log10[P value] > 5.00). Table S8. Detailed information of all genomic intervals for the investigated traits. Table S9. The effects of 392 genomic intervals associated with assimilate partitioning for the grain yield traits. Table S10. The expression of candidate genes (FPKM). Table S11. The distance between lead SNPs and TraesCS7A02G246500. Table S12. Targeted mutagenesis of TaSPL17 in different mutant lines. Table S13. The phenotypic data of knock out lines in this study. Table S14. The phenotypic data of overexpression lines in this study. Table S15. Overview of spike morphology traits among the haplotypes of TaSPL17. Table S16. The differences of spike morphology traits among the haplotypes of TaSPL17. Table S17. Worldwide distribution of the three major haplotypes of TaSPL17-A. Table S18. The percentage of worldwide distribution of the three major haplotypes of TaSPL17-A. Table S19. The Hap-A2 information of TaSPL17-A in 306 wheat accession. Table S20. The percentage of the three major haplotypes of TaSPL17-A in different regions. Table S21. The distribution of the twelve major haplotypes of TaSPL17-A in 799 Chinese wheat accessions. Table S22. The percentage of the three major haplotypes of TaSPL17-A in 799 Chinese wheat accessions. Table S23. The linkage disequilibrium (r2) between lead SNPs and haplotype SNPs. Table S24. The identified SNPs of TaSPL17-A by Sanger sequencing. Table S25. Th [file 13059_2023_3044_MOESM1_ESM.xlsx]

## Sheet: Table S1 
Table S1 Summary of the 306 worldwide wheat accessions
Accession ID	Genus	Species	Subspecies	Type	Gountry Class	Continent Class
Apex	Triticum	aestivum	Triticum aestivum L. ssp. aestivum	NA	Canada	North America
Aronde	Triticum	aestivum	Triticum aestivum L. ssp. aestivum	NA	France	Europe
BaiMaZha	Triticum	aestivum	Triticum aestivum L. ssp. aestivum	Landrace	China	Asia (except Middle East)
BaiQiuMai	Triticum	aestivum	Triticum aestivum L. ssp. aestivum	Landrace	China	Asia (except Middle East)
BaiYouMai	Triticum	aestivum	Triticum aestivum L. ssp. aestivum	Landrace	China	Asia (except Middle East)
Baldmin	Triticum	aestivum	Triticum aestivum L. ssp. aestivum	NA	Australia	Oceania
BeiJing8	Triticum	aestivum	Triticum aestivum L. ssp. aestivum	Cultivar	China	Asia (except Middle East)
BenDiHuangHuaMai	Triticum	aestivum	Triticum aestivum L. ssp. aestivum	Landrace	China	Asia (except Middle East)
Bluesky	Triticum	aestivum	Triticum aestivum L. ssp. aestivum	Cultivar	Canada	North America
CItr11478	Triticum	aestivum	Triticum aestivum L. ssp. aestivum	Traditional cultivar/Landrace	Former Soviet Union	Europe
CItr12808	Triticum	aestivum	Triticum aestivum L. ssp. aestivum	Other	Israel	Middle East
CItr14350	Triticum	aestivum	Triticum aestivum L. ssp. aestivum	Breeding/Research Material	Argentina	South America
CItr14766	Triticum	aestivum	Triticum aestivum L. ssp. aestivum	Traditional cultivar/Landrace	Ethiopia	Africa
CItr15090	Triticum	aestivum	Triticum aestivum L. ssp. aestivum	Other	Canada	North America
CItr1517	Triticum	aestivum	Triticum aestivum L. ssp. aestivum	Advanced/improved cultivar	Belarus	Europe
CItr15200	Triticum	aestivum	Triticum aestivum L. ssp. aestivum	Other	Kenya	Africa
CItr15511	Triticum	aestivum	Triticum aestivum L. ssp. aestivum	Traditional cultivar/Landrace	Tunisia	Africa
CItr17443	Triticum	aestivum	Triticum aestivum L. ssp. aestivum	Other	Libya	Africa
CItr2608	Triticum	aestivum	Triticum aestivum L. ssp. aestivum	Traditional cultivar/Landrace	Romania	Europe
CItr2804	Triticum	aestivum	Triticum aestivum L. ssp. aestivum	Traditional cultivar/Landrace	Mexico	North America
CItr4646	Triticum	aestivum	Triticum aestivum L. ssp. aestivum	Advanced/improved cultivar	USA	North America
CItr6622	Triticum	aestivum	Triticum aestivum L. ssp. aestivum	Other	Canada	North America
CItr7706	Triticum	aestivum	Triticum aestivum L. ssp. aestivum	Traditional cultivar/Landrace	Russia	Europe
CItr8160	Triticum	aestivum	Triticum aestivum L. ssp. aestivum	Traditional cultivar/Landrace	Ethiopia	Africa
CItr9348	Triticum	aestivum	Triticum aestivum L. ssp. aestivum	Other	Sweden	Europe
CItr9358	Triticum	aestivum	Triticum aestivum L. ssp. aestivum	Traditional cultivar/Landrace	Finland	Europe
Canberra	Triticum	aestivum	Triticum aestivum L. ssp. aestivum	NA	Australia	Oceania
ChangZhi6406	Triticum	aestivum	Triticum aestivum L. ssp. aestivum	Cultivar	China	Asia (except Middle East)
ChuShanBao	Triticum	aestivum	Triticum aestivum L. ssp. aestivum	Landrace	China	Asia (except Middle East)
Cohumbus	Triticum	aestivum	Triticum aestivum L. ssp. aestivum	NA	Canada	North America
CongYangHongMai	Triticum	aestivum	Triticum aestivum L. ssp. aestivum	Landrace	China	Asia (except Middle East)
DaHongMai	Triticum	aestivum	Triticum aestivum L. ssp. aestivum	Landrace	China	Asia (except Middle East)
DaKouMai	Triticum	aestivum	Triticum aestivum L. ssp. aestivum	Landrace	China	Asia (except Middle East)
DaYuHua	Triticum	aestivum	Triticum aestivum L. ssp. aestivum	Landrace	China	Asia (except Middle East)
Darius	Triticum	aestivum	Triticum aestivum L. ssp. aestivum	Cultivar	France	Europe
Darkan	Triticum	aestivum	Triticum aestivum L. ssp. aestivum	NA	Australia	Oceania
Dawbul	Triticum	aestivum	Triticum aestivum L. ssp. aestivum	NA	Canada	North America
DianXiHongKeYangMai	Triticum	aestivum	Triticum aestivum L. ssp. aestivum	Landrace	China	Asia (except Middle East)
FengKang2	Triticum	aestivum	Triticum aestivum L. ssp. aestivum	Advanced/improved cultivar	China	Asia (except Middle East)
FengMai11	Triticum	aestivum	Triticum aestivum L. ssp. aestivum	Cultivar	China	Asia (except Middle East)
Funo	Triticum	aestivum	Triticum aestivum L. ssp. aestivum	Cultivar	Italy	Europe
GaoYuan506	Triticum	aestivum	Triticum aestivum L. ssp. aestivum	Cultivar	China	Asia (except Middle East)
Glenlea	Triticum	aestivum	Triticum aestivum L. ssp. aestivum	NA	Canada	North America
Gluclub	Triticum	aestivum	Triticum aestivum L. ssp. aestivum	NA	Australia	Oceania
HanZhongBai	Triticum	aestivum	Triticum aestivum L. ssp. aestivum	Landrace	China	Asia (except Middle East)
HongChunMai	Triticum	aestivum	Triticum aestivum L. ssp. aestivum	Landrace	China	Asia (except Middle East)
HongMangMai	Triticum	aestivum	Triticum aestivum L. ssp. aestivum	Landrace	China	Asia (except Middle East)
HongTuZi	Triticum	aestivum	Triticum aestivum L. ssp. aestivum	Landrace	China	Asia (except Middle East)
Hrcole	Triticum	aestivum	Triticum aestivum L. ssp. aestivum	NA	France	Europe
HuiNing10	Triticum	aestivum	Triticum aestivum L. ssp. aestivum	Cultivar	China	Asia (except Middle East)
HuoLiaoMai	Triticum	aestivum	Triticum aestivum L. ssp. aestivum	Landrace	China	Asia (except Middle East)
HuoMai	Triticum	aestivum	Triticum aestivum L. ssp. aestivum	Landrace	China	Asia (except Middle East)
JiChun1016	Triticum	aestivum	Triticum aestivum L. ssp. aestivum	Cultivar	China	Asia (except Middle East)
JiaHongMai	Triticum	aestivum	Triticum aestivum L. ssp. aestivum	Landrace	China	Asia (except Middle East)
JiangMai	Triticum	aestivum	Triticum aestivum L. ssp. aestivum	Landrace	China	Asia (except Middle East)
JinHuangMai	Triticum	aestivum	Triticum aestivum L. ssp. aestivum	Landrace	China	Asia (except Middle East)
JinMai8	Triticum	aestivum	Triticum aestivum L. ssp. aestivum	Cultivar	China	Asia (except Middle East)
KaShiBaiPi	Triticum	aestivum	Triticum aestivum L. ssp. aestivum	Landrace	China	Asia (except Middle East)
KangXiu10	Triticum	aestivum	Triticum aestivum L. ssp. aestivum	Cultivar	China	Asia (except Middle East)
KeFeng3	Triticum	aestivum	Triticum aestivum L. ssp. aestivum	Cultivar	China	Asia (except Middle East)
LanXiZaoXiaoMai	Triticum	aestivum	Triticum aestivum L. ssp. aestivum	Landrace	China	Asia (except Middle East)
LaoLaiXia	Triticum	aestivum	Triticum aestivum L. ssp. aestivum	Landrace	China	Asia (except Middle East)
LaoMai	Triticum	aestivum	Triticum aestivum L. ssp. aestivum	Landrace	China	Asia (except Middle East)
LaoTuTou	Triticum	aestivum	Triticum aestivum L. ssp. aestivum	Landrace	China	Asia (except Middle East)
LiuZhuTou	Triticum	aestivum	Triticum aestivum L. ssp. aestivum	Landrace	China	Asia (except Middle East)
LouGuDing	Triticum	aestivum	Triticum aestivum L. ssp. aestivum	Landrace	China	Asia (except Middle East)
LuMai1	Triticum	aestivum	Triticum aestivum L. ssp. aestivum	Cultivar	China	Asia (except Middle East)
MangXiaoMai	Triticum	aestivum	Triticum aestivum L. ssp. aestivum	Landrace	China	Asia (except Middle East)
Manitoba	Triticum	aestivum	Triticum aestivum L. ssp. aestivum	NA	Canada	North America
NeiXiang5	Triticum	aestivum	Triticum aestivum L. ssp. aestivum	Cultivar	China	Asia (except Middle East)
Numba	Triticum	aestivum	Triticum aestivum L. ssp. aestivum	NA	Australia	Oceania
Orofen	Triticum	aestivum	Triticum aestivum L. ssp. aestivum	Cultivar	Chile	South America
PI107302	Triticum	aestivum	Triticum aestivum L. ssp. aestivum	Traditional cultivar/Landrace	Ireland	Europe
PI116329	Triticum	aestivum	Triticum aestivum L. ssp. aestivum	Other	Australia	Oceania
PI116330	Triticum	aestivum	Triticum aestivum L. ssp. aestivum	Advanced/improved cultivar	Australia	Oceania
PI117526	Triticum	aestivum	Triticum aestivum L. ssp. aestivum	Breeding/Research Material	Australia	Oceania
PI117621	Triticum	aestivum	Triticum aestivum L. ssp. aestivum	Breeding/Research Material	Australia	Oceania
PI117775	Triticum	aestivum	Triticum aestivum L. ssp. aestivum	Breeding/Research Material	Australia	Oceania
PI127098	Triticum	aestivum	Triticum aestivum L. ssp. aestivum	Traditional cultivar/Landrace	Afghanistan	Middle East
PI129518	Triticum	aestivum	Triticum aestivum L. ssp. aestivum	Other	Poland	Europe
PI137750	Triticum	aestivum	Triticum aestivum L. ssp. aestivum	Traditional cultivar/Landrace	Iran	Middle East
PI145724	Triticum	aestivum	Triticum aestivum L. ssp. aestivum	Traditional cultivar/Landrace	Saudi Arabia	Middle East
PI153780	Triticum	aestivum	Triticum aestivum L. ssp. aestivum	Advanced/improved cultivar	Egypt	Africa
PI153785	Triticum	aestivum	Triticum aestivum L. ssp. aestivum	Traditional cultivar/Landrace	Brazil	South America
PI157906	Triticum	aestivum	Triticum aestivum L. ssp. aestivum	Other	Italy	Europe
PI157949	Triticum	aestivum	Triticum aestivum L. ssp. aestivum	Traditional cultivar/Landrace	Italy	Europe
PI158409	Triticum	aestivum	Triticum aestivum L. ssp. aestivum	Breeding/Research Material	Australia	Oceania
PI162002	Triticum	aestivum	Triticum aestivum L. ssp. aestivum	Advanced/improved cultivar	Austria	Europe
PI163422	Triticum	aestivum	Triticum aestivum L. ssp. aestivum	Other	Argentina	South America
PI163428	Triticum	aestivum	Triticum aestivum L. ssp. aestivum	Other	Argentina	South America
PI165114	Triticum	aestivum	Triticum aestivum L. ssp. aestivum	Landrace	Turkey	Middle East
PI166333	Triticum	aestivum	Triticum aestivum L. ssp. aestivum	Traditional cultivar/Landrace	Turkey	Middle East
PI166346	Triticum	aestivum	Triticum aestivum L. ssp. aestivum	Traditional cultivar/Landrace	Turkey	Middle East
PI166770	Triticum	aestivum	Triticum aestivum L. ssp. aestivum	Traditional cultivar/Landrace	Turkey	Middle East
PI168789	Triticum	aestivum	Triticum aestivum L. ssp. aestivum	Other	Peru	South America
PI178212	Triticum	aestivum	Triticum aestivum L. ssp. aestivum	Traditional cultivar/Landrace	Iraq	Middle East
PI178486	Triticum	aestivum	Triticum aestivum L. ssp. aestivum	Other	Guatemala	North America
PI178756	Triticum	aestivum	Triticum aestivum L. ssp. aestivum	Traditional cultivar/Landrace	Iraq	Middle East
PI182665	Triticum	aestivum	Triticum aestivum L. ssp. aestivum	Traditional cultivar/Landrace	Lebanon	Middle East
PI182673	Triticum	aestivum	Triticum aestivum L. ssp. aestivum	Traditional cultivar/Landrace	Lebanon	Middle East
PI182707	Triticum	aestivum	Triticum aestivum L. ssp. aestivum	Landrace	Syria	Middle East
PI182711	Triticum	aestivum	Triticum aestivum L. ssp. aestivum	Traditional cultivar/Landrace	Syria	Middle East
PI182851	Triticum	aestivum	Triticum aestivum L. ssp. aestivum	Advanced/improved cultivar	Czech Republic	Europe
PI184157	Triticum	aestivum	Triticum aestivum L. ssp. aestivum	Traditional cultivar/Landrace	Bosnia and Mexico	Europe
PI184168	Triticum	aestivum	Triticum aestivum L. ssp. aestivum	Traditional cultivar/Landrace	Serbia	Europe
PI184172	Triticum	aestivum	Triticum aestivum L. ssp. aestivum	Traditional cultivar/Landrace	Bosnia and Mexico	Europe
PI185355	Triticum	aestivum	Triticum aestivum L. ssp. aestivum	Other	Brazil	South America
PI185842	Triticum	aestivum	Triticum aestivum L. ssp. aestivum	Other	Brazil	South America
PI190196	Triticum	aestivum	Triticum aestivum L. ssp. aestivum	Other	Ecuador	South America
PI191215	Triticum	aestivum	Triticum aestivum L. ssp. aestivum	Traditional cultivar/Landrace	Spain	Europe
PI191347	Triticum	aestivum	Triticum aestivum L. ssp. aestivum	Traditional cultivar/Landrace	Japan	Asia (except Middle East)
PI191351	Triticum	aestivum	Triticum aestivum L. ssp. aestivum	Advanced/improved cultivar	Russia	Europe
PI191506	Triticum	aestivum	Triticum aestivum L. ssp. aestivum	Other	U.K	Europe
PI191882	Triticum	aestivum	Triticum aestivum L. ssp. aestivum	Other	Argentina	South America
PI192206	Triticum	aestivum	Triticum aestivum L. ssp. aestivum	Traditional cultivar/Landrace	Portugal	Europe
PI192305	Triticum	aestivum	Triticum aestivum L. ssp. aestivum	Other	Canada	North America
PI192569	Triticum	aestivum	Triticum aestivum L. ssp. aestivum	Traditional cultivar/Landrace	Sweden	Europe
PI192762	Triticum	aestivum	Triticum aestivum L. ssp. aestivum	Traditional cultivar/Landrace	Portugal	Europe
PI192808	Triticum	aestivum	Triticum aestivum L. ssp. aestivum	Traditional cultivar/Landrace	Portugal	Europe
PI195415	Triticum	aestivum	Triticum aestivum L. ssp. aestivum	Traditional cultivar/Landrace	Guatemala	North America
PI196078	Triticum	aestivum	Triticum aestivum L. ssp. aestivum	Traditional cultivar/Landrace	Ethiopia	Africa
PI196900	Triticum	aestivum	Triticum aestivum L. ssp. aestivum	Traditional cultivar/Landrace	Ethiopia	Africa
PI200762	Triticum	aestivum	Triticum aestivum L. ssp. aestivum	Traditional cultivar/Landrace	Honduras	North America
PI203080	Triticum	aestivum	Triticum aestivum L. ssp. aestivum	Other	Tanzania	Africa
PI203153	Triticum	aestivum	Triticum aestivum L. ssp. aestivum	Traditional cultivar/Landrace	Jordan	Middle East
PI205738	Triticum	aestivum	Triticum aestivum L. ssp. aestivum	Advanced/improved cultivar	Peru	South America
PI208895	Triticum	aestivum	Triticum aestivum L. ssp. aestivum	Traditional cultivar/Landrace	Iraq	Middle East
PI208899	Triticum	aestivum	Triticum aestivum L. ssp. aestivum	Landrace	Iraq	Middle East
PI208900	Triticum	aestivum	Triticum aestivum L. ssp. aestivum	Landrace	Iraq	Middle East
PI213572	Triticum	aestivum	Triticum aestivum L. ssp. aestivum	Other	Argentina	South America
PI230652	Triticum	aestivum	Triticum aestivum L. ssp. aestivum	Other	Paraguay	South America
PI253959	Triticum	aestivum	Triticum aestivum L. ssp. aestivum	Traditional cultivar/Landrace	Syria	Middle East
PI264961	Triticum	aestivum	Triticum aestivum L. ssp. aestivum	Traditional cultivar/Landrace	Croatia	Europe
PI268312	Triticum	aestivum	Triticum aestivum L. ssp. aestivum	Traditional cultivar/Landrace	Iran	Middle East
PI272374	Triticum	aestivum	Triticum aestivum L. ssp. aestivum	Traditional cultivar/Landrace	Hungary	Europe
PI273990	Triticum	aestivum	Triticum aestivum L. ssp. aestivum	Traditional cultivar/Landrace	Ethiopia	Africa
PI278249	Triticum	aestivum	Triticum aestivum L. ssp. aestivum	Traditional cultivar/Landrace	Germany	Europe
PI278289	Triticum	aestivum	Triticum aestivum L. ssp. aestivum	Traditional cultivar/Landrace	Greece	Europe
PI278301	Triticum	aestivum	Triticum aestivum L. ssp. aestivum	Traditional cultivar/Landrace	Greece	Europe
PI278451	Triticum	aestivum	Triticum aestivum L. ssp. aestivum	Other	Russia	Europe
PI278468	Triticum	aestivum	Triticum aestivum L. ssp. aestivum	Other	Russia	Europe
PI278547	Triticum	aestivum	Triticum aestivum L. ssp. aestivum	Landrace	Syria	Middle East
PI278550	Triticum	aestivum	Triticum aestivum L. ssp. aestivum	Traditional cultivar/Landrace	Cyprus	Middle East
PI278589	Triticum	aestivum	Triticum aestivum L. ssp. aestivum	Traditional cultivar/Landrace	U.K	Europe
PI282905	Triticum	aestivum	Triticum aestivum L. ssp. aestivum	Other	Argentina	South America
PI282925	Triticum	aestivum	Triticum aestivum L. ssp. aestivum	Breeding/Research Material	Argentina	South America
PI282931	Triticum	aestivum	Triticum fungicidum ZHUK.	Breeding/Research Material	Argentina	South America
PI304105	Triticum	aestivum	Triticum aestivum L. ssp. aestivum	Other	Romania	Europe
PI313109	Triticum	aestivum	Triticum aestivum L. ssp. aestivum	Other	Colombia	South America
PI314558	Triticum	aestivum	Triticum aestivum L. ssp. aestivum	Traditional cultivar/Landrace	Russia	Europe
PI340665	Triticum	aestivum	Triticum aestivum L. ssp. aestivum	Other	Netherlands	Europe
PI34126	Triticum	aestivum	Triticum aestivum L. ssp. aestivum	Other	Spain	Europe
PI345238	Triticum	aestivum	Triticum aestivum L. ssp. aestivum	Traditional cultivar/Landrace	Macedonia	Europe
PI345408	Triticum	aestivum	Triticum aestivum L. ssp. aestivum	Traditional cultivar/Landrace	Bosnia and Mexico	Europe
PI349442	Triticum	aestivum	Triticum aestivum L. ssp. aestivum	Traditional cultivar/Landrace	Switzerland	Europe
PI349926	Triticum	aestivum	Triticum aestivum L. ssp. aestivum	Traditional cultivar/Landrace	Serbia	Europe
PI350267	Triticum	aestivum	Triticum aestivum L. ssp. aestivum	Traditional cultivar/Landrace	Bosnia and Mexico	Europe
PI350727	Triticum	aestivum	Triticum aestivum L. ssp. aestivum	Traditional cultivar/Landrace	Austria	Europe
PI350744	Triticum	aestivum	Triticum aestivum L. ssp. aestivum	Traditional cultivar/Landrace	Austria	Europe
PI350748	Triticum	aestivum	Triticum aestivum L. ssp. aestivum	Traditional cultivar/Landrace	Austria	Europe
PI350766	Triticum	aestivum	Triticum aestivum L. ssp. aestivum	Traditional cultivar/Landrace	Austria	Europe
PI350832	Triticum	aestivum	Triticum aestivum L. ssp. aestivum	Traditional cultivar/Landrace	Austria	Europe
PI350885	Triticum	aestivum	Triticum aestivum L. ssp. aestivum	Traditional cultivar/Landrace	Switzerland	Europe
PI350972	Triticum	aestivum	Triticum aestivum L. ssp. aestivum	Traditional cultivar/Landrace	Switzerland	Europe
PI351046	Triticum	aestivum	Triticum aestivum L. ssp. aestivum	Traditional cultivar/Landrace	Austria	Europe
PI351506	Triticum	aestivum	Triticum aestivum L. ssp. aestivum	Breeding/Research Material	Argentina	South America
PI351520	Triticum	aestivum	Triticum aestivum L. ssp. aestivum	Other	Canada	North America
PI351536	Triticum	aestivum	Triticum aestivum L. ssp. aestivum	Other	Canada	North America
PI351537	Triticum	aestivum	Triticum aestivum L. ssp. aestivum	Other	Canada	North America
PI351831	Triticum	aestivum	Triticum aestivum L. ssp. aestivum	Other	Chile	South America
PI352286	Triticum	aestivum	Triticum aestivum L. ssp. aestivum	Breeding/Research Material	Russia	Europe
PI361980	Triticum	aestivum	Triticum aestivum L. ssp. aestivum	Other	Romania	Europe
PI362574	Triticum	aestivum	Triticum aestivum L. ssp. aestivum	Traditional cultivar/Landrace	Serbia	Europe
PI366569	Triticum	aestivum	Triticum aestivum L. ssp. aestivum	Landrace	Afghanistan	Middle East
PI374257	Triticum	aestivum	Triticum aestivum L. ssp. aestivum	Advanced/improved cultivar	Mali	Africa
PI374678	Triticum	aestivum	Triticum aestivum L. ssp. aestivum	Traditional cultivar/Landrace	Bosnia and Mexico	Europe
PI382161	Triticum	aestivum	Triticum aestivum L. ssp. aestivum	Advanced/improved cultivar	Brazil	South America
PI384239	Triticum	aestivum	Triticum aestivum L. ssp. aestivum	Traditional cultivar/Landrace	Ethiopia	Africa
PI384384	Triticum	aestivum	Triticum aestivum L. ssp. aestivum	Other	Nigeria	Africa
PI384396	Triticum	aestivum	Triticum aestivum L. ssp. aestivum	Other	Nigeria	Africa
PI384410	Triticum	aestivum	Triticum aestivum L. ssp. aestivum	Other	Nigeria	Africa
PI384423	Triticum	aestivum	Triticum aestivum L. ssp. aestivum	Other	Nigeria	Africa
PI40944	Triticum	aestivum	Triticum aestivum L. ssp. aestivum	Traditional cultivar/Landrace	Pakistan	Asia (except Middle East)
PI40956	Triticum	aestivum	Triticum aestivum L. ssp. aestivum	Traditional cultivar/Landrace	Pakistan	Asia (except Middle East)
PI40967	Triticum	aestivum	Triticum aestivum L. ssp. aestivum	Landrace	Pakistan	Asia (except Middle East)
PI41021	Triticum	aestivum	Triticum aestivum L. ssp. aestivum	Traditional cultivar/Landrace	Ukraine	Europe
PI412981	Triticum	aestivum	Triticum aestivum L. ssp. aestivum	Other	South Africa	Africa
PI42396	Triticum	aestivum	Triticum aestivum L. ssp. aestivum	Other	South Africa	Africa
PI42403	Triticum	aestivum	Triticum aestivum L. ssp. aestivum	Other	South Africa	Africa
PI429323	Triticum	aestivum	Triticum aestivum L. ssp. aestivum	Breeding/Research Material	Yemen	Middle East
PI430032	Triticum	aestivum	Triticum aestivum L. ssp. aestivum	Landrace	India-controlled Kashmir	Asia (except Middle East)
PI43250	Triticum	aestivum	Triticum aestivum L. ssp. aestivum	Traditional cultivar/Landrace	Greece	Europe
PI43325	Triticum	aestivum	Triticum aestivum L. ssp. aestivum	Other	Russia	Europe
PI43344	Triticum	aestivum	Triticum aestivum L. ssp. aestivum	Traditional cultivar/Landrace	Uruguay	South America
PI43364	Triticum	aestivum	Triticum aestivum L. ssp. aestivum	Traditional cultivar/Landrace	Uruguay	South America
PI436202	Triticum	aestivum	Triticum aestivum L. ssp. aestivum	Traditional cultivar/Landrace	Chile	South America
PI436228	Triticum	aestivum	Triticum aestivum L. ssp. aestivum	Traditional cultivar/Landrace	Chile	South America
PI436241	Triticum	aestivum	Triticum aestivum L. ssp. aestivum	Traditional cultivar/Landrace	Chile	South America
PI436262	Triticum	aestivum	Triticum aestivum L. ssp. aestivum	Traditional cultivar/Landrace	Chile	South America
PI436300	Triticum	aestivum	Triticum aestivum L. ssp. aestivum	Traditional cultivar/Landrace	Chile	South America
PI436314	Triticum	aestivum	Triticum aestivum L. ssp. aestivum	Traditional cultivar/Landrace	Chile	South America
PI436327	Triticum	aestivum	Triticum aestivum L. ssp. aestivum	Traditional cultivar/Landrace	Chile	South America
PI436425	Triticum	aestivum	Triticum aestivum L. ssp. aestivum	Traditional cultivar/Landrace	Chile	South America
PI436435	Triticum	aestivum	Triticum aestivum L. ssp. aestivum	Traditional cultivar/Landrace	Chile	South America
PI436469	Triticum	aestivum	Triticum aestivum L. ssp. aestivum	Traditional cultivar/Landrace	Chile	South America
PI436512	Triticum	aestivum	Triticum aestivum L. ssp. aestivum	Traditional cultivar/Landrace	Chile	South America
PI449296	Triticum	aestivum	Triticum aestivum L. ssp. aestivum	Breeding/Research Material	Spain	Europe
PI44952	Triticum	aestivum	Triticum aestivum L. ssp. aestivum	Other	France	Europe
PI45325	Triticum	aestivum	Triticum aestivum L. ssp. aestivum	Landrace	Iran	Middle East
PI46041	Triticum	aestivum	Triticum aestivum L. ssp. aestivum	Traditional cultivar/Landrace	Venezuela	South America
PI470503	Triticum	aestivum	Triticum aestivum L. ssp. aestivum	Traditional cultivar/Landrace	Turkey	Middle East
PI470581	Triticum	aestivum	Triticum aestivum L. ssp. aestivum	Landrace	Turkey	Middle East
PI477878	Triticum	aestivum	Triticum aestivum L. ssp. aestivum	Traditional cultivar/Landrace	Peru	South America
PI477897	Triticum	aestivum	Triticum aestivum L. ssp. aestivum	Traditional cultivar/Landrace	Peru	South America
PI47986	Triticum	aestivum	Triticum aestivum L. ssp. aestivum	Advanced/improved cultivar	Australia	Oceania
PI48097	Triticum	aestivum	Triticum aestivum L. ssp. aestivum	Other	South Africa	Africa
PI481927	Triticum	aestivum	Triticum aestivum L. ssp. aestivum	Traditional cultivar/Landrace	Sudan	Africa
PI487289	Triticum	aestivum	Triticum aestivum L. ssp. aestivum	Traditional cultivar/Landrace	Jordan	Middle East
PI490397	Triticum	aestivum	Triticum aestivum L. ssp. aestivum	Other	Mali	Africa
PI490399	Triticum	aestivum	Triticum aestivum L. ssp. aestivum	Other	Mali	Africa
PI494927	Triticum	aestivum	Triticum aestivum L. ssp. aestivum	Other	Zambia	Africa
PI499964	Triticum	aestivum	Triticum aestivum L. ssp. aestivum	Traditional cultivar/Landrace	Azerbaijan	Middle East
PI499965	Triticum	aestivum	Triticum aestivum L. ssp. aestivum	Traditional cultivar/Landrace	Armenia	Europe
PI499968	Triticum	aestivum	Triticum aestivum L. ssp. aestivum	Traditional cultivar/Landrace	Armenia	Europe
PI51688	Triticum	aestivum	Triticum aestivum L. ssp. aestivum	Traditional cultivar/Landrace	Netherlands	Europe
PI525361	Triticum	aestivum	Triticum aestivum L. ssp. aestivum	Traditional cultivar/Landrace	Morocco	Africa
PI532295	Triticum	aestivum	Triticum aestivum L. ssp. aestivum	Traditional cultivar/Landrace	Oman	Middle East
PI534323	Triticum	aestivum	Triticum aestivum L. ssp. aestivum	Traditional cultivar/Landrace	Ethiopia	Africa
PI542675	Triticum	aestivum	Triticum aestivum L. ssp. aestivum	Traditional cultivar/Landrace	Algeria	Africa
PI560615	Triticum	aestivum	Triticum aestivum L. ssp. aestivum	Traditional cultivar/Landrace	Turkey	Middle East
PI565211	Triticum	aestivum	Triticum aestivum L. ssp. aestivum	Traditional cultivar/Landrace	Bolivia	South America
PI565223	Triticum	aestivum	Triticum aestivum L. ssp. aestivum	Traditional cultivar/Landrace	Bolivia	South America
PI565236	Triticum	aestivum	Triticum aestivum L. ssp. aestivum	Traditional cultivar/Landrace	Bolivia	South America
PI565240	Triticum	aestivum	Triticum aestivum L. ssp. aestivum	Traditional cultivar/Landrace	Bolivia	South America
PI565246	Triticum	aestivum	Triticum aestivum L. ssp. aestivum	Traditional cultivar/Landrace	Bolivia	South America
PI565361	Triticum	aestivum	Triticum aestivum L. ssp. aestivum	Advanced/improved cultivar	USA	North America
PI565371	Triticum	aestivum	Triticum aestivum L. ssp. aestivum	Other	USA	North America
PI565382	Triticum	aestivum	Triticum aestivum L. ssp. aestivum	Other	USA	North America
PI57157	Triticum	aestivum	Triticum aestivum L. ssp. aestivum	Traditional cultivar/Landrace	Georgia	Middle East
PI572667	Triticum	aestivum	Triticum aestivum L. ssp. aestivum	Traditional cultivar/Landrace	Georgia	Middle East
PI572687	Triticum	aestivum	Triticum aestivum L. ssp. aestivum	Traditional cultivar/Landrace	Georgia	Middle East
PI574248	Triticum	aestivum	Triticum aestivum L. ssp. aestivum	Breeding/Research Material	USA	North America
PI574249	Triticum	aestivum	Triticum aestivum L. ssp. aestivum	Breeding/Research Material	USA	North America
PI574250	Triticum	aestivum	Triticum aestivum L. ssp. aestivum	Breeding/Research Material	USA	North America
PI57902	Triticum	aestivum	Triticum aestivum L. ssp. aestivum	Traditional cultivar/Landrace	India	Asia (except Middle East)
PI58075	Triticum	aestivum	Triticum aestivum L. ssp. aestivum	Traditional cultivar/Landrace	Spain	Europe
PI583671	Triticum	aestivum	Triticum aestivum L. ssp. aestivum	Advanced/improved cultivar	USA	North America
PI58559	Triticum	aestivum	Triticum aestivum L. ssp. aestivum	Other	U.K	Europe
PI58560	Triticum	aestivum	Triticum aestivum L. ssp. aestivum	Breeding/Research Material	U.K	Europe
PI593047	Triticum	aestivum	Triticum aestivum L. ssp. aestivum	Cultivar	USA	North America
PI602429	Triticum	aestivum	Triticum aestivum L. ssp. aestivum	Traditional cultivar/Landrace	Ethiopia	Africa
PI615373	Triticum	aestivum	Triticum aestivum L. ssp. aestivum	Traditional cultivar/Landrace	Hungary	Europe
PI61693	Triticum	aestivum	Triticum aestivum L. ssp. aestivum	Traditional cultivar/Landrace	Malawi	Africa
PI622066	Triticum	aestivum	Triticum aestivum L. ssp. aestivum	Traditional cultivar/Landrace	Iran	Middle East
PI622188	Triticum	aestivum	Triticum aestivum L. ssp. aestivum	Traditional cultivar/Landrace	Iran	Middle East
PI62362	Triticum	aestivum	Triticum aestivum L. ssp. aestivum	Traditional cultivar/Landrace	Venezuela	South America
PI627954	Triticum	aestivum	Triticum aestivum L. ssp. aestivum	Landrace	Iran	Middle East
PI628129	Triticum	aestivum	Triticum aestivum L. ssp. aestivum	Traditional cultivar/Landrace	Iran	Middle East
PI639304	Triticum	aestivum	Triticum aestivum L. ssp. aestivum	Landrace	Kazakhstan	Asia (except Middle East)
PI639416	Triticum	aestivum	Triticum aestivum L. ssp. aestivum	Landrace	Tajikistan	Asia (except Middle East)
PI65557	Triticum	aestivum	Triticum aestivum L. ssp. aestivum	Other	Russia	Europe
PI65564	Triticum	aestivum	Triticum aestivum L. ssp. aestivum	Traditional cultivar/Landrace	Italy	Europe
PI70705	Triticum	aestivum	Triticum aestivum L. ssp. aestivum	Landrace	Iraq	Middle East
PI80741	Triticum	aestivum	Triticum aestivum L. ssp. aestivum	Traditional cultivar/Landrace	Afghanistan	Middle East
PI8808	Triticum	aestivum	Triticum aestivum L. ssp. aestivum	Traditional cultivar/Landrace	Iraq	Middle East
PI9131	Triticum	aestivum	Triticum aestivum L. ssp. aestivum	Advanced/improved cultivar	Uzbekistan	Asia (except Middle East)
PI94430	Triticum	aestivum	Triticum aestivum L. ssp. aestivum	Traditional cultivar/Landrace	Belarus	Europe
PI94468	Triticum	aestivum	Triticum aestivum L. ssp. aestivum	Traditional cultivar/Landrace	Ukraine	Europe
PI94481	Triticum	aestivum	Triticum aestivum L. ssp. aestivum	Traditional cultivar/Landrace	Russia	Europe
PI94505	Triticum	aestivum	Triticum aestivum L. ssp. aestivum	Traditional cultivar/Landrace	Ukraine	Europe
PI94520	Triticum	aestivum	Triticum aestivum L. ssp. aestivum	Traditional cultivar/Landrace	Azerbaijan	Middle East
PI94532	Triticum	aestivum	Triticum aestivum L. ssp. aestivum	Landrace	Uzbekistan	Asia (except Middle East)
PI94567	Triticum	aestivum	Triticum aestivum L. ssp. aestivum	Traditional cultivar/Landrace	Israel	Middle East
Pepital	Triticum	aestivum	Triticum aestivum L. ssp. aestivum	Cultivar	Netherlands	Europe
PetitRaleBlanco	Triticum	aestivum	Triticum aestivum L. ssp. aestivum	NA	France	Europe
PingYang27	Triticum	aestivum	Triticum aestivum L. ssp. aestivum	Cultivar	China	Asia (except Middle East)
QiangChangMai	Triticum	aestivum	Triticum aestivum L. ssp. aestivum	Landrace	China	Asia (except Middle East)
Redna	Triticum	aestivum	Triticum aestivum L. ssp. aestivum	NA	Australia	Oceania
Rescue2182	Triticum	aestivum	Triticum aestivum L. ssp. aestivum	NA	Canada	North America
Richelle	Triticum	aestivum	Triticum aestivum L. ssp. aestivum	NA	Australia	Oceania
Ruby	Triticum	aestivum	Triticum aestivum L. ssp. aestivum	NA	Canada	North America
ShanMai	Triticum	aestivum	Triticum aestivum L. ssp. aestivum	Landrace	China	Asia (except Middle East)
ShuiLiZhan	Triticum	aestivum	Triticum aestivum L. ssp. aestivum	Landrace	China	Asia (except Middle East)
SongRuiMai4	Triticum	aestivum	Triticum aestivum L. ssp. aestivum	Landrace	China	Asia (except Middle East)
Stewart	Triticum	aestivum	Triticum aestivum L. ssp. aestivum	NA	Australia	Oceania
Tama	Triticum	aestivum	Triticum aestivum L. ssp. aestivum	NA	Australia	Oceania
Tarasque	Triticum	aestivum	Triticum aestivum L. ssp. aestivum	NA	France	Europe
TongJiaBaXiaoMai	Triticum	aestivum	Triticum aestivum L. ssp. aestivum	Landrace	China	Asia (except Middle East)
TuMangMai	Triticum	aestivum	Triticum aestivum L. ssp. aestivum	Landrace	China	Asia (except Middle East)
Twin	Triticum	aestivum	Triticum aestivum L. ssp. aestivum	NA	Canada	North America
Vilmorin27	Triticum	aestivum	Triticum aestivum L. ssp. aestivum	NA	France	Europe
Woodie	Triticum	aestivum	Triticum aestivum L. ssp. aestivum	NA	Australia	Oceania
WuYuanMai	Triticum	aestivum	Triticum aestivum L. ssp. aestivum	Landrace	China	Asia (except Middle East)
XiaoFoShou	Triticum	aestivum	Triticum aestivum L. ssp. aestivum	Landrace	China	Asia (except Middle East)
XiaoHongPi	Triticum	aestivum	Triticum aestivum L. ssp. aestivum	Landrace	China	Asia (except Middle East)
XiaoYan6	Triticum	aestivum	Triticum aestivum L. ssp. aestivum	Cultivar	China	Asia (except Middle East)
YanAn11	Triticum	aestivum	Triticum aestivum L. ssp. aestivum	Cultivar	China	Asia (except Middle East)
YanNong15	Triticum	aestivum	Triticum aestivum L. ssp. aestivum	Cultivar	China	Asia (except Middle East)
YangMai	Triticum	aestivum	Triticum aestivum L. ssp. aestivum	Landrace	China	Asia (except Middle East)
YouMangBaiFu	Triticum	aestivum	Triticum aestivum L. ssp. aestivum	Landrace	China	Asia (except Middle East)
YouZiMai	Triticum	aestivum	Triticum aestivum L. ssp. aestivum	Landrace	China	Asia (except Middle East)
ZangDong4	Triticum	aestivum	Triticum aestivum L. ssp. aestivum	Cultivar	China	Asia (except Middle East)
ZaoWuTian	Triticum	aestivum	Triticum aestivum L. ssp. aestivum	Landrace	China	Asia (except Middle East)
ZhongYou9507	Triticum	aestivum	Triticum aestivum L. ssp. aestivum	Cultivar	China	Asia (except Middle East)
ZiJiuHong	Triticum	aestivum	Triticum aestivum L. ssp. aestivum	Landrace	China	Asia (except Middle East)
ZiPi	Triticum	aestivum	Triticum aestivum L. ssp. aestivum	Landrace	China	Asia (except Middle East)

## Sheet: Table S2
Table S2 Diversity and genetic structure analyses of the 306 wheat accessions.
Accession ID	G1	G2	G3	G4	G5	G6	G7	G8	G9	G10	Population in phylogenetic tree
Bluesky	0.990743	1e-05	1e-05	1e-05	0.009177	1e-05	1e-05	1e-05	1e-05	1e-05	G1
DaHongMai	0.426683	0.202006	1.1e-05	0.122	1e-05	1.4e-05	1e-05	0.022124	1e-05	0.227132	G1
FengMai11	0.99991	1e-05	1e-05	1e-05	1e-05	1e-05	1e-05	1e-05	1e-05	1e-05	G1
Funo	0.355311	0.302764	1e-05	0.263147	1e-05	1e-05	1e-05	1e-05	1e-05	0.078718	G1
GaoYuan506	0.568269	0.068537	1e-05	0.065481	1e-05	1e-05	1e-05	0.03108	1e-05	0.266584	G1
Glenlea	0.709388	1e-05	1e-05	1e-05	1e-05	0.008029	0.126273	1e-05	1e-05	0.15625	G1
JiChun1016	0.814182	1e-05	1e-05	1e-05	1e-05	1e-05	1e-05	1e-05	1e-05	0.185738	G1
KeFeng3	0.546799	0.164164	0.076935	0.033476	1e-05	1e-05	1e-05	0.098946	1e-05	0.079639	G1
Orofen	0.99991	1e-05	1e-05	1e-05	1e-05	1e-05	1e-05	1e-05	1e-05	1e-05	G1
PI230652	0.594766	1e-05	2e-05	0.267352	1e-05	0.137802	1e-05	1e-05	1e-05	1e-05	G1
PI282925	0.522227	1e-05	1e-05	1e-05	1.6e-05	0.068226	1e-05	1e-05	1e-05	0.409471	G1
PI436241	0.522334	1e-05	1e-05	0.477586	1e-05	1e-05	1e-05	1e-05	1e-05	1e-05	G1
PI449296	0.969645	1e-05	1e-05	1e-05	1e-05	1e-05	1e-05	1e-05	1e-05	0.030275	G1
PI477897	0.517725	1e-05	0.011435	0.145391	1e-05	0.073526	0.0603	0.04983	1e-05	0.141763	G1
PI494927	0.696865	1e-05	0.079213	1e-05	1e-05	1e-05	1e-05	1e-05	1e-05	0.223852	G1
PI565211	0.99991	1e-05	1e-05	1e-05	1e-05	1e-05	1e-05	1e-05	1e-05	1e-05	G1
PI565236	0.99991	1e-05	1e-05	1e-05	1e-05	1e-05	1e-05	1e-05	1e-05	1e-05	G1
PI565240	0.99991	1e-05	1e-05	1e-05	1e-05	1e-05	1e-05	1e-05	1e-05	1e-05	G1
PI565246	0.621238	1e-05	0.071148	1e-05	1e-05	1e-05	0.263066	0.044488	1e-05	1e-05	G1
PI574249	0.716422	0.0746	0.080462	1e-05	1e-05	1e-05	1e-05	1e-05	1e-05	0.128456	G1
PI574250	0.539261	0.03646	1e-05	1e-05	1e-05	0.22978	0.075221	0.042674	0.015762	0.060812	G1
PetitRaleBlanco	0.578902	1e-05	1e-05	0.254201	1e-05	0.009421	0.157416	1e-05	1e-05	1e-05	G1
ZhongYou9507	0.417042	0.305889	1e-05	0.140922	1e-05	1e-05	1e-05	0.132693	1e-05	0.003403	G1
CItr11478	1e-05	0.47073	1e-05	1e-05	0.382914	1.6e-05	0.093279	1.8e-05	0.053003	1e-05	G2
CItr9348	1e-05	0.596932	1e-05	0.34287	1e-05	0.012435	0.013409	1e-05	1e-05	0.034305	G2
ChangZhi6406	0.137903	0.509308	1e-05	0.103423	1e-05	1e-05	0.048175	0.201142	1e-05	1e-05	G2
FengKang2	1e-05	0.783143	1e-05	0.114517	1e-05	1e-05	1e-05	0.10227	1e-05	1e-05	G2
PI163422	1e-05	0.535589	1e-05	1e-05	1e-05	0.117317	0.016429	1e-05	1e-05	0.330606	G2
PI165114	1e-05	0.306786	1e-05	1e-05	0.197965	0.068764	0.240575	1e-05	0.18586	1e-05	G2
PI182851	1e-05	0.482425	1e-05	0.112158	1e-05	1e-05	1e-05	0.398247	1e-05	0.007111	G2
PI184157	1e-05	0.782118	1e-05	1e-05	1e-05	0.009193	0.135489	1e-05	0.026855	0.046296	G2
PI184168	1.7e-05	0.460517	1e-05	0.259426	1e-05	0.015805	0.254422	1e-05	0.009774	1e-05	G2
PI272374	1e-05	0.833755	1e-05	1e-05	1e-05	1e-05	1e-05	1e-05	1e-05	0.166165	G2
PI278249	1e-05	0.952016	1e-05	0.047904	1e-05	1e-05	1e-05	1e-05	1e-05	1e-05	G2
PI278289	1e-05	0.722578	1e-05	0.009913	0.090036	0.130382	0.000267	1e-05	0.046783	1e-05	G2
PI278451	1e-05	0.53133	1e-05	0.46859	1e-05	1e-05	1e-05	1e-05	1e-05	1e-05	G2
PI278468	1e-05	0.51959	1e-05	0.34855	0.017714	1e-05	0.073728	1e-05	1e-05	0.040368	G2
PI282931	1.5e-05	0.45962	1e-05	0.011565	0.004995	1.7e-05	0.389204	1e-05	0.134553	1e-05	G2
PI304105	0.208798	0.331808	1e-05	0.229683	1e-05	1e-05	1e-05	0.025037	1e-05	0.204624	G2
PI314558	1e-05	0.845478	1e-05	0.154434	1e-05	1.8e-05	1e-05	1e-05	1e-05	1e-05	G2
PI345238	1e-05	0.843492	1e-05	0.009527	1e-05	1e-05	0.044262	1e-05	0.040936	0.061733	G2
PI345408	0.133593	0.214615	1.1e-05	0.201415	1e-05	0.063246	0.188106	0.16782	0.031174	1e-05	G2
PI349442	1e-05	0.857191	1e-05	1e-05	0.002302	1e-05	1e-05	1e-05	0.140437	1e-05	G2
PI350744	1e-05	0.903549	1.3e-05	1e-05	1.3e-05	1.2e-05	1e-05	1e-05	0.096363	1e-05	G2
PI350748	1e-05	0.876897	1e-05	1e-05	1.9e-05	1e-05	1e-05	1e-05	0.123015	1e-05	G2
PI350766	1e-05	0.935678	1e-05	1e-05	1.2e-05	1.2e-05	1e-05	1e-05	0.064238	1e-05	G2
PI350832	1e-05	0.949344	1e-05	1e-05	1.2e-05	1e-05	1e-05	1e-05	0.050574	1e-05	G2
PI350885	1e-05	0.955575	1e-05	0.044345	1e-05	1e-05	1e-05	1e-05	1e-05	1e-05	G2
PI350972	1.2e-05	0.561223	1e-05	0.320545	1e-05	0.02699	0.074255	1e-05	0.016936	1e-05	G2
PI351046	1e-05	0.99991	1e-05	1e-05	1e-05	1e-05	1e-05	1e-05	1e-05	1e-05	G2
PI361980	0.051428	0.666674	1e-05	0.281828	1e-05	1e-05	1e-05	1e-05	1e-05	1e-05	G2
PI362574	1e-05	0.845142	1e-05	0.154778	1e-05	1e-05	1e-05	1e-05	1e-05	1e-05	G2
PI374678	1.1e-05	0.884457	1.8e-05	0.002917	1e-05	1e-05	1e-05	1e-05	1e-05	0.112547	G2
PI43250	1e-05	0.496041	1e-05	1e-05	0.367478	1e-05	1e-05	1e-05	0.105079	0.031343	G2
PI43325	1e-05	0.59147	1e-05	1e-05	0.337563	1e-05	1.7e-05	1e-05	0.070891	1e-05	G2
PI470503	1e-05	0.444715	1e-05	1e-05	0.416131	1e-05	1e-05	1e-05	0.128918	0.010176	G2
PI499965	1e-05	0.776628	1e-05	1e-05	1e-05	1e-05	1e-05	1e-05	0.058922	0.164379	G2
PI565371	1e-05	0.555181	1.1e-05	0.36327	1.4e-05	0.081474	1e-05	1e-05	1e-05	1e-05	G2
PI565382	1e-05	0.645261	1.4e-05	0.168395	1e-05	0.038225	1e-05	1e-05	1e-05	0.148055	G2
PI572667	1e-05	0.464852	1.7e-05	1e-05	0.344555	0.008687	1e-05	1e-05	0.163109	0.01874	G2
PI572687	1e-05	0.898991	1e-05	0.099291	1e-05	1e-05	1e-05	1e-05	0.001648	1e-05	G2
PI583671	0.073893	0.641389	1e-05	0.031488	1e-05	0.005674	1.4e-05	1e-05	0.00778	0.239732	G2
PI593047	0.029648	0.836586	1e-05	1e-05	1e-05	1e-05	0.07684	1e-05	1e-05	0.056865	G2
PI615373	1e-05	0.909754	1e-05	0.035535	1e-05	0.054641	1e-05	1e-05	1e-05	1e-05	G2
PI639304	1.1e-05	0.77742	1e-05	1e-05	0.092636	1.1e-05	0.129872	1e-05	1e-05	1e-05	G2
PI65564	1e-05	0.731679	1e-05	0.268241	1e-05	1e-05	1e-05	1e-05	1e-05	1e-05	G2
PI94468	1e-05	0.99991	1e-05	1e-05	1e-05	1e-05	1e-05	1e-05	1e-05	1e-05	G2
PI94481	1e-05	0.923917	1e-05	1e-05	1e-05	1e-05	1e-05	1e-05	1e-05	0.076003	G2
PI94505	1e-05	0.963203	1e-05	0.008967	1e-05	1e-05	1e-05	1e-05	1e-05	0.02776	G2
PingYang27	0.190329	0.28677	1e-05	0.100626	1e-05	0.024644	0.071398	0.252139	1e-05	0.074063	G2
YanAn11	0.119557	0.451527	1e-05	1e-05	0.098958	1e-05	1e-05	0.329898	1e-05	1e-05	G2
CItr2608	1e-05	1e-05	0.99991	1e-05	1e-05	1e-05	1e-05	1e-05	1e-05	1e-05	G3
DianXiHongKeYangMai	1e-05	1e-05	0.99991	1e-05	1e-05	1e-05	1e-05	1e-05	1e-05	1e-05	G3
PI117621	1e-05	1e-05	0.766379	1e-05	1e-05	1.8e-05	1.5e-05	1e-05	1e-05	0.233528	G3
PI137750	1e-05	1.7e-05	0.999901	1e-05	1e-05	1e-05	1e-05	1e-05	1.2e-05	1e-05	G3
PI162002	1e-05	1e-05	0.999909	1e-05	1e-05	1e-05	1e-05	1.1e-05	1.1e-05	1e-05	G3
PI178212	1e-05	1e-05	0.999907	1e-05	1.2e-05	1e-05	1e-05	1e-05	1.1e-05	1e-05	G3
PI208899	1e-05	1e-05	0.899679	1e-05	0.100241	1e-05	1e-05	1e-05	1.1e-05	1e-05	G3
PI313109	1e-05	1e-05	0.45834	0.102612	1e-05	0.094864	0.28002	1e-05	1e-05	0.064115	G3
PI384384	1e-05	1e-05	0.999899	1.4e-05	1e-05	1e-05	1e-05	1.4e-05	1.2e-05	1e-05	G3
PI40944	1e-05	1e-05	0.997683	1e-05	0.002237	1e-05	1e-05	1e-05	1e-05	1e-05	G3
PI40956	1e-05	1e-05	0.999906	1e-05	1.1e-05	1e-05	1e-05	1.3e-05	1.1e-05	1e-05	G3
PI40967	1e-05	1e-05	0.999908	1.1e-05	1e-05	1e-05	1e-05	1e-05	1.1e-05	1e-05	G3
PI42396	1.4e-05	1.2e-05	0.999904	1e-05	1e-05	1e-05	1e-05	1e-05	1e-05	1e-05	G3
PI48097	0.100395	1e-05	0.828178	1e-05	1e-05	1e-05	0.071351	1.5e-05	1e-05	1e-05	G3
PI57902	1e-05	1.3e-05	0.716405	1e-05	0.283503	1e-05	1e-05	1e-05	1.8e-05	1e-05	G3
PI61693	1e-05	1e-05	0.99991	1e-05	1e-05	1e-05	1e-05	1e-05	1e-05	1e-05	G3
PI70705	1.9e-05	1.5e-05	0.999892	1e-05	1.1e-05	1e-05	1e-05	1.2e-05	1.1e-05	1e-05	G3
PI8808	1e-05	1e-05	0.999909	1e-05	1e-05	1e-05	1e-05	1e-05	1.1e-05	1e-05	G3
Richelle	1e-05	0.005662	0.310537	0.160348	1e-05	1.1e-05	0.304879	1e-05	1e-05	0.218523	G3
CItr12808	1e-05	0.046175	0.01412	0.390522	1e-05	0.010334	0.162384	1e-05	1e-05	0.376425	G4
CItr4646	1e-05	0.005543	1e-05	0.606235	1e-05	1e-05	0.388152	1e-05	1e-05	1e-05	G4
Darius	1e-05	0.064534	1e-05	0.935386	1e-05	1e-05	1e-05	1e-05	1e-05	1e-05	G4
Dawbul	1e-05	0.365334	1e-05	0.503605	1e-05	0.092871	0.03813	1e-05	1e-05	1e-05	G4
HongMangMai	0.428903	1e-05	1e-05	0.501727	1e-05	1e-05	1e-05	0.0693	1e-05	1e-05	G4
Hrcole	1e-05	1e-05	1e-05	0.913986	1e-05	1e-05	0.085934	1e-05	1e-05	1e-05	G4
JinMai8	0.182693	0.220088	1e-05	0.377277	1e-05	1e-05	1e-05	0.154291	1e-05	0.065601	G4
LaoMai	0.302443	1e-05	0.028492	0.359898	0.006596	1e-05	1e-05	0.215283	0.056764	0.030493	G4
LuMai1	0.303739	0.100207	1e-05	0.343056	1.1e-05	1e-05	1e-05	0.177183	1e-05	0.075764	G4
PI107302	1e-05	1e-05	1e-05	0.999901	1.1e-05	1.1e-05	1.5e-05	1.2e-05	1.1e-05	1e-05	G4
PI116330	1e-05	1e-05	1e-05	0.99991	1e-05	1e-05	1e-05	1e-05	1e-05	1e-05	G4
PI157906	0.129455	0.003038	1e-05	0.642179	1e-05	0.036861	0.107163	0.081265	1e-05	1e-05	G4
PI278589	1e-05	1e-05	1e-05	0.99991	1e-05	1e-05	1e-05	1e-05	1e-05	1e-05	G4
PI282905	1.7e-05	1e-05	1e-05	0.872858	1e-05	1e-05	0.127055	1e-05	1e-05	1e-05	G4
PI340665	1e-05	1e-05	1e-05	0.99991	1e-05	1e-05	1e-05	1e-05	1e-05	1e-05	G4
PI349926	0.367075	1e-05	1e-05	0.557871	1e-05	1e-05	0.021819	0.053176	1e-05	1e-05	G4
PI350267	0.16113	1e-05	1e-05	0.394734	1e-05	1e-05	0.316369	1e-05	1e-05	0.127707	G4
PI351506	0.088093	0.146193	1e-05	0.293799	1e-05	0.014328	0.158908	0.0188	1e-05	0.279848	G4
PI351831	1e-05	1e-05	1e-05	0.690443	1e-05	1e-05	0.309477	1e-05	1e-05	1e-05	G4
PI352286	0.006404	1e-05	0.064834	0.524632	1.9e-05	1e-05	0.199214	1e-05	1e-05	0.204858	G4
PI436202	1e-05	1e-05	1e-05	0.99991	1e-05	1e-05	1e-05	1e-05	1e-05	1e-05	G4
PI436262	1e-05	1e-05	1e-05	0.99991	1e-05	1e-05	1e-05	1e-05	1e-05	1e-05	G4
PI436300	1e-05	1e-05	1e-05	0.7349	1e-05	0.26502	1e-05	1e-05	1e-05	1e-05	G4
PI436425	1e-05	1e-05	1e-05	0.552854	1e-05	0.328605	1e-05	1e-05	1e-05	0.118472	G4
PI487289	0.049425	0.102901	1.1e-05	0.450092	0.015574	0.073426	1e-05	0.00709	0.062584	0.238888	G4
PI490397	0.315593	0.105186	1e-05	0.3181	1e-05	1e-05	1e-05	0.175105	1e-05	0.085965	G4
PI51688	1e-05	0.234927	1e-05	0.764993	1e-05	1e-05	1e-05	1e-05	1e-05	1e-05	G4
PI565361	1e-05	0.187709	1e-05	0.576391	1.7e-05	0.184206	0.051627	1e-05	1e-05	1e-05	G4
PI574248	0.380429	1e-05	1e-05	0.619491	1e-05	1e-05	1e-05	1e-05	1e-05	1e-05	G4
Pepital	1e-05	0.159114	1e-05	0.840806	1e-05	1e-05	1e-05	1e-05	1e-05	1e-05	G4
Tarasque	0.212222	0.155682	0.038334	0.390674	1e-05	0.038033	1e-05	1e-05	1e-05	0.165016	G4
Vilmorin27	1e-05	1e-05	1e-05	0.99991	1e-05	1e-05	1e-05	1e-05	1e-05	1e-05	G4
XiaoYan6	0.431638	1e-05	1.2e-05	0.470528	1e-05	1e-05	1.9e-05	0.097753	1e-05	1e-05	G4
YanNong15	0.194097	0.315076	1e-05	0.385513	1e-05	1.7e-05	0.055377	1.2e-05	1e-05	0.049877	G4
ZangDong4	1e-05	1e-05	1e-05	0.610127	0.053138	0.156342	1e-05	0.180332	1e-05	1e-05	G4
ZiJiuHong	1e-05	0.386822	1e-05	0.561751	1e-05	0.051357	1e-05	1e-05	1e-05	1e-05	G4
CItr9358	1e-05	1e-05	1e-05	1e-05	0.99991	1e-05	1e-05	1e-05	1e-05	1e-05	G5
HongTuZi	1e-05	1e-05	0.184752	1e-05	0.550153	1e-05	1e-05	0.265025	1e-05	1e-05	G5
JinHuangMai	0.004449	1e-05	0.11081	1e-05	0.510016	0.013767	1e-05	0.360909	1e-05	1e-05	G5
KaShiBaiPi	1e-05	1e-05	1e-05	1e-05	0.99991	1e-05	1e-05	1e-05	1e-05	1e-05	G5
PI166770	1.8e-05	0.429052	1e-05	1e-05	0.45101	1e-05	1e-05	1e-05	0.119861	1e-05	G5
PI182665	1e-05	0.043675	1.3e-05	1e-05	0.349227	0.150875	0.142581	0.020594	0.293004	1e-05	G5
PI366569	1e-05	1e-05	1e-05	1e-05	0.99991	1e-05	1e-05	1e-05	1e-05	1e-05	G5
PI41021	1e-05	1e-05	1e-05	1e-05	0.999909	1e-05	1e-05	1e-05	1.1e-05	1e-05	G5
PI430032	1e-05	1e-05	0.360096	1.5e-05	0.581918	1.1e-05	1e-05	0.057911	1e-05	1e-05	G5
PI44952	1e-05	1e-05	1e-05	1e-05	0.741296	1e-05	1e-05	0.08313	0.175504	1e-05	G5
PI45325	1e-05	1e-05	1e-05	1e-05	0.99991	1e-05	1e-05	1e-05	1e-05	1e-05	G5
PI470581	1e-05	0.4229	1e-05	1e-05	0.45192	1e-05	1e-05	1e-05	0.12511	1e-05	G5
PI481927	0.017626	1e-05	0.001325	0.156645	0.467757	1e-05	0.06347	0.047526	0.245621	1e-05	G5
PI499964	1.6e-05	0.034872	0.034173	1e-05	0.54768	0.153414	1e-05	0.010697	0.219119	1e-05	G5
PI499968	1e-05	1e-05	1e-05	1e-05	0.99991	1e-05	1e-05	1e-05	1e-05	1e-05	G5
PI560615	1e-05	1e-05	1e-05	1e-05	0.600713	0.054798	0.125414	1.2e-05	0.219013	1e-05	G5
PI57157	1e-05	0.373518	1e-05	1e-05	0.488402	0.028822	1e-05	1e-05	0.109198	1e-05	G5
PI622066	1e-05	0.078327	0.031685	1e-05	0.516223	0.164019	1e-05	0.053514	0.156193	1e-05	G5
PI622188	1e-05	1e-05	1e-05	1e-05	0.99991	1e-05	1e-05	1e-05	1e-05	1e-05	G5
PI627954	1e-05	1e-05	1e-05	1e-05	0.99991	1e-05	1e-05	1e-05	1e-05	1e-05	G5
PI628129	1e-05	1e-05	0.078813	1e-05	0.854677	1e-05	1e-05	0.066439	1e-05	1e-05	G5
PI639416	1e-05	0.056547	0.08726	1e-05	0.773642	0.004857	1e-05	0.057254	0.0204	1e-05	G5
PI80741	1e-05	1e-05	1e-05	1e-05	0.890366	1e-05	1e-05	1.1e-05	0.109553	1e-05	G5
PI9131	0.007868	0.21926	0.001493	0.063683	0.263307	1e-05	0.237377	0.206981	1e-05	1e-05	G5
PI94430	1e-05	1e-05	1.2e-05	1e-05	0.900676	1e-05	1e-05	1e-05	0.099242	1e-05	G5
PI94567	1e-05	1e-05	1e-05	1e-05	0.99991	1e-05	1e-05	1e-05	1e-05	1e-05	G5
ShanMai	1e-05	1e-05	0.165322	1e-05	0.491681	1e-05	1e-05	0.342927	1e-05	1e-05	G5
XiaoHongPi	1e-05	1e-05	0.166063	1e-05	0.474647	1.2e-05	1e-05	0.359218	1e-05	1e-05	G5
PI178486	1e-05	0.130861	1e-05	1e-05	0.059879	0.407856	0.383242	1e-05	0.018111	1e-05	G6
PI192762	1e-05	1e-05	1e-05	1e-05	1e-05	0.999905	1e-05	1e-05	1.4e-05	1e-05	G6
PI195415	1e-05	0.349726	1e-05	1e-05	0.063181	0.402584	0.176851	1e-05	0.007609	1e-05	G6
PI436228	1e-05	1e-05	1e-05	1e-05	1e-05	0.99991	1e-05	1e-05	1e-05	1e-05	G6
PI436314	1e-05	1e-05	1e-05	1e-05	1e-05	0.99991	1e-05	1e-05	1e-05	1e-05	G6
PI436327	1.1e-05	1e-05	1e-05	0.257293	1e-05	0.742625	1e-05	1e-05	1e-05	1e-05	G6
PI436435	1e-05	0.046966	1e-05	0.33544	1e-05	0.617524	1e-05	1e-05	1e-05	1e-05	G6
PI436469	1.1e-05	1.5e-05	1e-05	0.399989	1e-05	0.599925	1e-05	1e-05	1e-05	1e-05	G6
PI436512	1e-05	1e-05	1e-05	1e-05	1e-05	0.99991	1e-05	1e-05	1e-05	1e-05	G6
PI46041	1e-05	0.152101	1e-05	1e-05	0.104646	0.477362	0.265829	1.1e-05	1.1e-05	1e-05	G6
PI65557	1e-05	1e-05	1.8e-05	1e-05	1e-05	0.999894	1e-05	1.8e-05	1e-05	1e-05	G6
Baldmin	1e-05	1.2e-05	1e-05	1e-05	1.4e-05	1e-05	0.829599	1.2e-05	1e-05	0.170313	G7
CItr1517	1e-05	1e-05	1e-05	0.012718	1e-05	0.174467	0.812745	1e-05	1e-05	1e-05	G7
CItr15200	0.297865	1e-05	0.302223	1e-05	0.048617	1e-05	0.323777	1e-05	0.027468	1e-05	G7
CItr2804	1e-05	0.129496	1e-05	0.000818	1.4e-05	0.327356	0.542267	1e-05	1e-05	1e-05	G7
CItr6622	1e-05	0.243784	1e-05	0.099665	1e-05	1e-05	0.656481	1e-05	1e-05	1e-05	G7
Canberra	1e-05	1e-05	1e-05	1e-05	1e-05	1e-05	0.99991	1e-05	1e-05	1e-05	G7
Darkan	1e-05	1.1e-05	1e-05	1e-05	1e-05	1e-05	0.589816	1e-05	1e-05	0.410103	G7
Gluclub	1e-05	1e-05	1e-05	1e-05	1e-05	1e-05	0.99991	1e-05	1e-05	1e-05	G7
Numba	1e-05	1e-05	1e-05	1e-05	1e-05	1e-05	0.701878	1e-05	1e-05	0.298042	G7
PI116329	1e-05	0.022502	1e-05	0.044671	1e-05	0.028048	0.798576	0.106152	1e-05	1e-05	G7
PI117526	1e-05	0.065355	1e-05	0.132255	0.027675	1e-05	0.592854	1e-05	0.02778	0.154042	G7
PI117775	1e-05	0.031012	0.039761	1e-05	1e-05	0.071098	0.700329	1e-05	0.036519	0.121241	G7
PI129518	1e-05	1e-05	1e-05	1e-05	1e-05	0.218928	0.769336	1e-05	0.011666	1e-05	G7
PI153780	0.142487	1e-05	1.4e-05	1e-05	1e-05	0.019027	0.833273	1e-05	1e-05	0.005149	G7
PI153785	1e-05	1e-05	1e-05	0.029984	1e-05	0.142944	0.827002	1e-05	1e-05	1e-05	G7
PI157949	0.070486	1e-05	1e-05	0.216746	1e-05	0.05057	0.662137	1e-05	1e-05	1e-05	G7
PI163428	1e-05	1e-05	1e-05	1e-05	1e-05	0.055984	0.532086	1e-05	1e-05	0.41186	G7
PI168789	1e-05	1e-05	1e-05	1e-05	1e-05	1e-05	0.99991	1e-05	1e-05	1e-05	G7
PI182707	1e-05	1e-05	1e-05	1e-05	1e-05	1e-05	0.99991	1e-05	1e-05	1e-05	G7
PI184172	1.6e-05	0.226569	1e-05	0.156029	1e-05	0.022775	0.564209	1e-05	0.030362	1e-05	G7
PI185842	0.143341	0.212038	1e-05	0.200991	1e-05	0.154571	0.289008	1e-05	1e-05	1e-05	G7
PI190196	1e-05	1e-05	1e-05	1e-05	1e-05	0.18903	0.531009	1e-05	0.109796	0.170104	G7
PI191215	1e-05	1e-05	1e-05	0.216427	1e-05	0.113134	0.670369	1e-05	1e-05	1e-05	G7
PI191347	0.15392	0.088335	1e-05	0.134552	0.000925	0.012597	0.609631	1e-05	1e-05	1e-05	G7
PI191506	1e-05	1e-05	1e-05	1e-05	1e-05	0.093089	0.590007	0.316834	1e-05	1e-05	G7
PI191882	1e-05	0.413663	1e-05	0.047916	1e-05	0.115647	0.422714	1e-05	1e-05	1e-05	G7
PI192206	1e-05	1e-05	1e-05	1e-05	1e-05	0.074292	0.925628	1e-05	1e-05	1e-05	G7
PI192808	1e-05	1e-05	1e-05	1e-05	1.2e-05	0.391991	0.581312	1e-05	0.026625	1e-05	G7
PI196900	0.203553	1e-05	1e-05	0.224919	1e-05	1e-05	0.571458	1e-05	1e-05	1e-05	G7
PI203153	1e-05	1e-05	1e-05	1e-05	1e-05	0.136063	0.659225	1e-05	0.204642	1e-05	G7
PI205738	1e-05	1e-05	1e-05	1e-05	1e-05	0.023208	0.581272	0.233863	1e-05	0.161597	G7
PI213572	0.135218	1e-05	0.008527	0.162484	1e-05	1e-05	0.445285	0.082276	1e-05	0.16617	G7
PI253959	1e-05	1e-05	1e-05	1e-05	1e-05	0.09022	0.663598	0.209995	1e-05	0.036127	G7
PI264961	1.1e-05	0.414034	1e-05	0.05317	1e-05	0.028502	0.479333	1e-05	0.02491	1e-05	G7
PI278301	1e-05	1e-05	1e-05	1e-05	1e-05	0.164892	0.798985	1e-05	0.036053	1e-05	G7
PI278550	1e-05	1.1e-05	1e-05	1e-05	1e-05	0.160404	0.737238	1e-05	0.102287	1e-05	G7
PI34126	1e-05	0.001189	1e-05	1e-05	0.007475	0.290297	0.624979	1e-05	0.07601	1e-05	G7
PI412981	1e-05	1e-05	0.214785	1e-05	1e-05	1e-05	0.785135	1e-05	1e-05	1e-05	G7
PI43364	1e-05	0.088518	1e-05	0.135803	1e-05	1e-05	0.775609	1e-05	1e-05	1e-05	G7
PI47986	1e-05	1e-05	1e-05	0.111362	1e-05	1e-05	0.564139	1e-05	1e-05	0.324429	G7
PI565223	1e-05	1e-05	1e-05	1e-05	1e-05	1e-05	0.836947	1e-05	1e-05	0.162973	G7
PI58075	1e-05	0.192053	1e-05	1e-05	0.016946	0.108582	0.595612	1e-05	0.086757	1e-05	G7
PI94520	1e-05	1e-05	1e-05	1e-05	1e-05	1e-05	0.99991	1e-05	1e-05	1e-05	G7
PI94532	0.001267	0.071758	1e-05	0.266459	1e-05	0.0426	0.617865	1e-05	1.1e-05	1e-05	G7
Redna	1e-05	0.074962	0.034524	1e-05	1e-05	1.1e-05	0.695828	1e-05	1e-05	0.194625	G7
Tama	0.173867	0.044123	0.023005	0.068104	0.071781	0.167869	0.342798	0.046916	1e-05	0.061528	G7
Twin	0.021012	1e-05	0.102432	0.132632	1e-05	1e-05	0.554536	1e-05	1e-05	0.189338	G7
Woodie	1e-05	1e-05	1e-05	1e-05	1e-05	1e-05	0.99991	1e-05	1e-05	1e-05	G7
BaiMaZha	1e-05	1e-05	1e-05	0.098264	1e-05	1e-05	1e-05	0.685	1e-05	0.216666	G8
BaiQiuMai	1e-05	1e-05	1e-05	1e-05	0.029117	1.2e-05	1e-05	0.970801	1e-05	1e-05	G8
BaiYouMai	0.011189	0.212689	0.098608	1e-05	0.186564	0.009291	1e-05	0.407766	1e-05	0.073864	G8
BeiJing8	0.061109	0.263957	1e-05	1e-05	1e-05	1e-05	0.08315	0.431689	1e-05	0.160046	G8
BenDiHuangHuaMai	1e-05	1e-05	0.297193	1e-05	0.165779	1e-05	1.6e-05	0.536952	1e-05	1e-05	G8
ChuShanBao	1e-05	0.243082	1e-05	1e-05	1e-05	0.016556	0.07036	0.646057	1e-05	0.023894	G8
CongYangHongMai	1e-05	1e-05	1e-05	1e-05	1e-05	1e-05	1e-05	0.99991	1e-05	1e-05	G8
DaKouMai	1e-05	1e-05	1e-05	1e-05	1e-05	1.2e-05	1e-05	0.999908	1e-05	1e-05	G8
DaYuHua	1.1e-05	1e-05	1e-05	1e-05	1e-05	1e-05	1e-05	0.999909	1e-05	1e-05	G8
HanZhongBai	1.2e-05	1.1e-05	0.056131	1e-05	1e-05	0.044014	1e-05	0.888096	0.011695	1e-05	G8
HongChunMai	1e-05	1e-05	0.239883	1.4e-05	1e-05	1e-05	1e-05	0.760033	1e-05	1e-05	G8
HuiNing10	0.109271	1e-05	0.147672	0.105026	0.209958	1e-05	0.102318	0.325716	1e-05	1e-05	G8
HuoMai	1e-05	1e-05	1e-05	1e-05	0.041963	1e-05	1e-05	0.957957	1e-05	1e-05	G8
JiaHongMai	1e-05	1e-05	1e-05	1e-05	0.086193	1e-05	1e-05	0.913727	1e-05	1e-05	G8
JiangMai	1e-05	1e-05	1e-05	0.37479	1e-05	1e-05	1e-05	0.62513	1e-05	1e-05	G8
KangXiu10	0.211858	1e-05	1.5e-05	0.098275	1e-05	1e-05	0.010912	0.406968	1e-05	0.271933	G8
LanXiZaoXiaoMai	1e-05	1e-05	1e-05	1e-05	1e-05	1e-05	1e-05	0.999901	1.9e-05	1e-05	G8
LaoLaiXia	1e-05	1e-05	1e-05	1e-05	0.042583	1e-05	1e-05	0.957337	1e-05	1e-05	G8
LaoTuTou	1e-05	1e-05	1e-05	1e-05	0.097548	1e-05	1e-05	0.902372	1e-05	1e-05	G8
LiuZhuTou	1e-05	1e-05	1e-05	1e-05	1e-05	1e-05	1e-05	0.99991	1e-05	1e-05	G8
LouGuDing	0.044578	1e-05	1e-05	0.056362	1e-05	1.1e-05	1e-05	0.89899	1e-05	1e-05	G8
MangXiaoMai	1e-05	1e-05	1e-05	1e-05	1e-05	1e-05	1e-05	0.882018	0.117902	1e-05	G8
NeiXiang5	0.260308	1e-05	1e-05	1e-05	1e-05	1e-05	1e-05	0.429084	1e-05	0.310538	G8
PI382161	1e-05	1e-05	1.1e-05	1e-05	1e-05	1e-05	1e-05	0.999909	1e-05	1e-05	G8
QiangChangMai	1e-05	1e-05	1e-05	1e-05	0.102263	1e-05	1e-05	0.791583	1e-05	0.106084	G8
ShuiLiZhan	1.2e-05	1e-05	1e-05	1e-05	1e-05	1e-05	1e-05	0.999905	1.2e-05	1e-05	G8
SongRuiMai4	1.6e-05	1e-05	1e-05	1e-05	1e-05	1e-05	1e-05	0.999902	1.2e-05	1e-05	G8
TongJiaBaXiaoMai	1e-05	1e-05	1e-05	1e-05	1e-05	1e-05	1e-05	0.99991	1e-05	1e-05	G8
TuMangMai	1e-05	1e-05	1e-05	1e-05	1.1e-05	1e-05	1e-05	0.9999	1.9e-05	1e-05	G8
WuYuanMai	1e-05	1e-05	1e-05	1e-05	1e-05	1e-05	1e-05	0.999909	1.1e-05	1e-05	G8
XiaoFoShou	1e-05	1e-05	1e-05	1e-05	0.03887	0.043693	1e-05	0.917367	1e-05	1e-05	G8
YangMai	1e-05	1.1e-05	0.23152	1e-05	0.073284	1e-05	1e-05	0.695125	1e-05	1e-05	G8
YouMangBaiFu	1e-05	1e-05	1e-05	1e-05	1e-05	1e-05	1e-05	0.99991	1e-05	1e-05	G8
YouZiMai	1e-05	1e-05	1e-05	1e-05	0.111686	1e-05	1e-05	0.888234	1e-05	1e-05	G8
ZaoWuTian	1e-05	1e-05	1e-05	1e-05	1e-05	1e-05	1e-05	0.99991	1e-05	1e-05	G8
ZiPi	1e-05	1e-05	1e-05	1e-05	1e-05	1e-05	1e-05	0.99991	1e-05	1e-05	G8
CItr14766	1e-05	1e-05	1e-05	1e-05	1e-05	1e-05	1e-05	1e-05	0.99991	1e-05	G9
CItr17443	1e-05	1e-05	1e-05	1e-05	0.156567	0.039685	0.055045	1e-05	0.748643	1e-05	G9
CItr8160	1e-05	1.1e-05	1e-05	1e-05	1e-05	1e-05	1e-05	1e-05	0.999909	1e-05	G9
PI145724	1e-05	0.244324	1e-05	1e-05	0.022415	1e-05	0.176746	1e-05	0.556455	1e-05	G9
PI166333	1e-05	0.172476	1e-05	1e-05	1e-05	0.149951	0.237899	1e-05	0.439615	1e-05	G9
PI166346	1e-05	1e-05	1e-05	1e-05	1e-05	1e-05	1e-05	1e-05	0.99991	1e-05	G9
PI178756	1e-05	1.2e-05	1e-05	1e-05	1e-05	1.2e-05	1.3e-05	1e-05	0.999903	1e-05	G9
PI182673	1e-05	0.309387	1e-05	1e-05	1e-05	0.071987	0.1878	1e-05	0.430767	1e-05	G9
PI182711	1e-05	1.2e-05	1e-05	1.1e-05	1e-05	1.1e-05	1.5e-05	1e-05	0.999901	1e-05	G9
PI196078	1e-05	0.032701	0.028346	0.199101	1e-05	1e-05	0.122451	1e-05	0.61735	1e-05	G9
PI208895	1e-05	1e-05	1e-05	1e-05	1e-05	1e-05	1e-05	1e-05	0.99991	1e-05	G9
PI208900	1e-05	1e-05	1.3e-05	1e-05	1e-05	1e-05	1e-05	1e-05	0.999907	1e-05	G9
PI268312	1e-05	0.355531	1e-05	1e-05	0.006843	1e-05	0.168647	1e-05	0.468918	1e-05	G9
PI273990	1e-05	1e-05	1e-05	1e-05	1e-05	1e-05	1e-05	1e-05	0.99991	1e-05	G9
PI278547	1e-05	1e-05	1e-05	1e-05	1.1e-05	1e-05	1e-05	1e-05	0.999909	1e-05	G9
PI374257	1e-05	1e-05	1e-05	1e-05	1.7e-05	1e-05	1e-05	1e-05	0.999903	1e-05	G9
PI384239	1e-05	1e-05	1e-05	1e-05	1e-05	0.091136	1e-05	1e-05	0.908784	1e-05	G9
PI384396	1e-05	1e-05	1e-05	1e-05	1.1e-05	1e-05	1e-05	1e-05	0.999909	1e-05	G9
PI384410	1e-05	1e-05	1e-05	1e-05	1e-05	1e-05	1e-05	1e-05	0.99991	1e-05	G9
PI384423	1e-05	1e-05	1e-05	1e-05	1e-05	1e-05	1e-05	1e-05	0.99991	1e-05	G9
PI490399	1e-05	1e-05	1e-05	1e-05	1e-05	1e-05	1e-05	1e-05	0.99991	1e-05	G9
PI532295	1.2e-05	1.1e-05	0.249925	1.3e-05	0.021528	0.04281	1.1e-05	0.099292	0.586388	1e-05	G9
PI534323	1e-05	1e-05	1e-05	1e-05	1e-05	0.077981	1e-05	1e-05	0.921939	1e-05	G9
PI542675	1e-05	1e-05	1e-05	1e-05	0.126265	0.056282	0.034035	1.1e-05	0.783357	1e-05	G9
PI602429	1e-05	0.080665	0.002437	1e-05	1e-05	0.112333	1e-05	1e-05	0.804505	1e-05	G9
PI62362	1e-05	1e-05	1e-05	1e-05	1e-05	0.309445	0.14118	1e-05	0.549305	1e-05	G9
Apex	1e-05	0.167	0.085	0.137658	0.102528	0.08571	0.110521	1e-05	0.037109	0.274454	G10
Aronde	0.023961	0.047214	1.1e-05	0.365849	0.045232	1e-05	0.107559	1e-05	0.033484	0.376669	G10
CItr14350	0.107808	0.222919	0.050075	1e-05	1e-05	0.124699	0.116464	1e-05	1e-05	0.377994	G10
CItr15090	1e-05	0.190487	0.350678	1e-05	1e-05	1e-05	1e-05	1e-05	1e-05	0.458765	G10
CItr15511	1e-05	1e-05	0.233852	1e-05	1e-05	1e-05	1e-05	1e-05	1e-05	0.766068	G10
CItr7706	1e-05	0.369675	1e-05	1.2e-05	1e-05	1e-05	1e-05	1e-05	1e-05	0.630244	G10
Cohumbus	0.200997	0.145465	1e-05	1e-05	1e-05	0.049584	1e-05	1e-05	1e-05	0.603894	G10
HuoLiaoMai	1e-05	0.250218	1e-05	1e-05	1e-05	1e-05	1e-05	1e-05	1e-05	0.749702	G10
Manitoba	0.118889	1e-05	1e-05	1e-05	1e-05	0.119044	1e-05	1e-05	1e-05	0.761997	G10
PI127098	0.216551	0.018951	0.127002	1e-05	0.02171	1e-05	0.255026	1e-05	1e-05	0.360721	G10
PI158409	0.102797	1e-05	0.360211	1e-05	1e-05	0.098829	1e-05	1e-05	1e-05	0.438102	G10
PI185355	0.093165	1e-05	1e-05	0.060596	1e-05	1e-05	0.205538	1e-05	1e-05	0.640641	G10
PI191351	1e-05	0.393143	0.075079	1e-05	0.00122	1e-05	1e-05	1e-05	0.016438	0.51407	G10
PI192305	1e-05	1e-05	1.5e-05	1e-05	1e-05	1.1e-05	1e-05	1.2e-05	1e-05	0.999902	G10
PI192569	1e-05	1e-05	0.230356	1e-05	1e-05	1e-05	0.288047	1e-05	1e-05	0.481527	G10
PI200762	1.3e-05	1.3e-05	1.3e-05	1e-05	1e-05	1.1e-05	1.2e-05	1e-05	1e-05	0.999897	G10
PI203080	0.137103	1e-05	0.115747	0.089697	1e-05	0.045073	0.077689	1e-05	1e-05	0.534651	G10
PI350727	1e-05	0.046439	0.126141	0.208445	1.3e-05	0.083699	1.4e-05	1.5e-05	1e-05	0.535214	G10
PI351520	1e-05	0.201343	1e-05	1.8e-05	1e-05	1e-05	1e-05	1e-05	1e-05	0.798568	G10
PI351536	1.1e-05	1e-05	1.3e-05	1e-05	1.2e-05	0.025548	0.446891	1e-05	1e-05	0.527485	G10
PI351537	1e-05	1e-05	0.155131	0.277195	1e-05	1e-05	1e-05	1e-05	1e-05	0.567604	G10
PI42403	1e-05	1e-05	0.210184	1e-05	1e-05	1e-05	1e-05	1e-05	1e-05	0.789736	G10
PI429323	0.332824	1e-05	0.00508	0.095138	1e-05	1e-05	1e-05	0.076071	1e-05	0.490836	G10
PI43344	1e-05	0.46187	0.019824	1e-05	1e-05	1e-05	1e-05	1e-05	1e-05	0.518236	G10
PI477878	0.18331	1e-05	1e-05	0.21941	1e-05	0.214299	0.032257	1e-05	1e-05	0.350674	G10
PI525361	0.284489	1e-05	0.170122	1e-05	1e-05	1e-05	0.013048	1e-05	1e-05	0.532282	G10
PI58559	1.6e-05	1e-05	1e-05	0.386075	1.1e-05	1e-05	1e-05	1e-05	1e-05	0.613838	G10
PI58560	1e-05	1e-05	1e-05	1.2e-05	1e-05	1e-05	1e-05	1e-05	1e-05	0.999908	G10
Rescue2182	1e-05	0.023776	1e-05	1e-05	1e-05	0.095275	0.251563	1e-05	0.003677	0.62566	G10
Ruby	1e-05	1e-05	0.172894	1e-05	1e-05	1e-05	1e-05	1e-05	1e-05	0.827026	G10
Stewart	1e-05	1e-05	1e-05	1e-05	1e-05	1e-05	0.477437	1e-05	1e-05	0.522483	G10

## Sheet: Table S3
Table S3 The determination of linkage disequilibrium (r2) in this study
Genome	Min	1st-Quantile	Median	Mean	3rd-Quantile	Max	LD	LD (r2=0.5)
Chromosome A	0.192077	0.208183	0.225576	0.245504	0.259443	0.608235	6.0353Mb	0.32Mb
Chromosome B	0.0793621	0.0964107	0.108025	0.133811	0.14591	0.572301	2.3851Mb	0.007Mb
Chromosome D	0.0970914	0.119947	0.148193	0.176985	0.206628	0.67815	3.0278Mb	0.19Mb
Chromosome ABD	0.127777	0.144738	0.158822	0.181923	0.194355	0.604708	3.0846Mb	0.116Mb

## Sheet: Table S4
Table S4 The heritability of the 27 traits in this study
Traits	Groups	Name	Variance	Std.Dev.	H2	percentage
Spike weight	genotype X environment	Intercept	0.10368	0.322		0.165409
	genotype	Intercept	0.17879	0.4228		0.285238
	environment	Intercept	0.08972	0.2995		0.143137
	Residual		0.25462	0.5046	0.698148	0.406216
Awn weight per spike	genotype X environment	Intercept	0.001499	0.03872		0.118529
	genotype	Intercept	0.0067772	0.08232		0.535887
	environment	Intercept	0.0001333	0.01154		0.0105403
	Residual		0.0042372	0.06509	0.852433	0.335044
Spikelet number per spike	genotype X environment	Intercept	1.45009	1.2042		0.176806
	genotype	Intercept	3.99561	1.9989		0.487176
	environment	Intercept	0.07865	0.2804		0.00958963
	Residual		2.67722	1.6362	0.800984	0.326428
Grain number per spike	genotype X environment	Intercept	35.12	5.926		0.213521
	genotype	Intercept	42.06	6.485		0.255715
	environment	Intercept	22.29	4.722		0.135518
	Residual		65.01	8.063	0.636107	0.395246
Grain weight per spike	genotype X environment	Intercept	0.07293	0.2701		0.173123
	genotype	Intercept	0.10682	0.3268		0.253573
	environment	Intercept	0.06658	0.258		0.15805
	Residual		0.17493	0.4182	0.664394	0.415254
Rachi weight per spike	genotype X environment	Intercept	0.0002701	0.016434		0.187099
	genotype	Intercept	0.0004573	0.021384		0.316773
	environment	Intercept	2.242e-05	0.004735		0.0155304
	Residual		0.0006938	0.026341	0.691067	0.480597
Spike chaff weight	genotype X environment	Intercept	0.004815	0.06939		0.076351
	genotype	Intercept	0.01424	0.11933		0.225802
	environment	Intercept	0.001489	0.03859		0.0236109
	Residual		0.04252	0.2062	0.681356	0.674236
Spike length	genotype X environment	Intercept	0.60458	0.7775		0.134177
	genotype	Intercept	2.68148	1.6375		0.595112
	environment	Intercept	0.03888	0.1972		0.0086288
	Residual		1.1809	1.0867	0.864475	0.262082
Spikelet density	genotype X environment	Intercept	0.02243	0.1498		0.103278
	genotype	Intercept	0.15855	0.3982		0.73004
	environment	Intercept	0	0		0
	Residual		0.0362	0.1903	0.914439	0.166682
Grain number/spike chaff weight (entire spike)	genotype X environment	Intercept	261.152	16.1602		0.0736266
	genotype	Intercept	596.639	24.4262		0.168211
	environment	Intercept	0.6269	0.7918		0.000176742
	Residual		2688.56	51.8513	0.598993	0.757986
Grain weight/spike weight (entire spike)	genotype X environment	Intercept	0.0008281	0.02878		0.102802
	genotype	Intercept	0.0010425	0.03229		0.129418
	environment	Intercept	0.0002272	0.01507		0.028205
	Residual		0.0059575	0.07718	0.507967	0.739575
Grain weight/spike chaff weight (entire spike)	genotype X environment	Intercept	0.40357	0.6353		0.0488267
	genotype	Intercept	0.77344	0.8795		0.0935761
	environment	Intercept	0.03801	0.1949		0.00459871
	Residual		7.05034	2.6552	0.46031	0.852999
Spike chaff weight/spike weight (entire spike)	genotype X environment	Intercept	0.000666	0.02581		0.0896946
	genotype	Intercept	0.0009227	0.03038		0.124266
	environment	Intercept	0.0001246	0.01116		0.0167807
	Residual		0.0057119	0.07558	0.505066	0.769259
Grain weight/rachis weight (entire spike)	genotype X environment	Intercept	8.258	2.874		0.181614
	genotype	Intercept	13.685	3.699		0.300968
	environment	Intercept	3.219	1.794		0.0707939
	Residual		20.308	4.506	0.689601	0.446624
Awn weight/spike weight (entire spike)	genotype X environment	Intercept	0.0002091	0.01446		0.120408
	genotype	Intercept	0.0010251	0.03202		0.590291
	environment	Intercept	0	0		0
	Residual		0.0005024	0.02241	0.86881	0.289301
Awn weight/grain weight weight (entire spike)	genotype X environment	Intercept	0.0006496	0.02549		0.0717061
	genotype	Intercept	0.0024768	0.04977		0.273402
	environment	Intercept	0	0		0
	Residual		0.0059328	0.07702	0.729569	0.654892
Awn weight/spike chaff weight (entire spike)	genotype X environment	Intercept	0.006211	0.07881		0.0973648
	genotype	Intercept	0.01843	0.1357		0.288912
	environment	Intercept	1.966e-11	4.434e-06		3.08194e-10
	Residual		0.03915	0.1979	0.724151	0.613723
Thousand kernal weight (entire spike)	genotype X environment	Intercept	24.002	4.899		0.238759
	genotype	Intercept	40.788	6.387		0.405738
	environment	Intercept	1.269	1.127		0.0126233
	Residual		34.469	5.871	0.725302	0.34288
Spikelet weight	genotype X environment	Intercept	0.0003229	0.01797		0.13748
	genotype	Intercept	0.0006296	0.02509		0.268063
	environment	Intercept	0.0001553	0.01246		0.0661217
	Residual		0.0012409	0.03523	0.687982	0.528335
Grain number per spikelet	genotype X environment	Intercept	0.08785	0.2964		0.143642
	genotype	Intercept	0.112	0.3347		0.183129
	environment	Intercept	0.01193	0.1092		0.0195065
	Residual		0.39981	0.6323	0.571703	0.653722
Grain weight per spikelet	genotype X environment	Intercept	0.0002554	0.01598		0.131237
	genotype	Intercept	0.0004774	0.02185		0.245311
	environment	Intercept	0.0001322	0.0115		0.0679307
	Residual		0.0010811	0.03288	0.669368	0.555521
Chaff weight per spikelet	genotype X environment	Intercept	6.937e-06	0.0026339		0.0571156
	genotype	Intercept	2.024e-05	0.004499		0.166645
	environment	Intercept	7.585e-07	0.0008709		0.00624509
	Residual		9.352e-05	0.0096708	0.612211	0.769994
Grain weight per spikelet/chaff weight per spikelet	genotype X environment	Intercept	1.1055	1.0514		0.0615158
	genotype	Intercept	0.7512	0.8667		0.0418007
	environment	Intercept	0.3749	0.6123		0.0208614
	Residual		15.7394	3.9673	0.261025	0.875822
Grain number per spikelet/chaff weight per spikelet	genotype X environment	Intercept	290.38	17.041		0.0501522
	genotype	Intercept	998.1	31.593		0.172384
	environment	Intercept	34.62	5.884		0.0059793
	Residual		4466.88	66.835	0.627745	0.771485
Thousand kernal weight (spikelet)	genotype X environment	Intercept	2.054e-05	0.004532		0.158021
	genotype	Intercept	4.275e-05	0.006538		0.328889
	environment	Intercept	4.263e-06	0.002065		0.0327966
	Residual		6.243e-05	0.007901	0.721361	0.480294
Grain weight per spikelet/spikelet weight	genotype X environment	Intercept	0.0003049	0.01746		0.0120398
	genotype	Intercept	0.0004142	0.02035		0.0163558
	environment	Intercept	0.0001025	0.01012		0.00404748
	Residual		0.0245028	0.15653	0.137292	0.967557
Chaff weight per spikelet/spikelet weight	genotype X environment	Intercept	0.0003044	0.017446		0.0620737
	genotype	Intercept	0.0003952	0.019879		0.0805897
	environment	Intercept	5.025e-05	0.007089		0.0102471
	Residual		0.004154	0.064454	0.410469	0.84709

## Sheet: Table S5
Table S5 The effects of genotype, environment, genotype ✖ environment interaction and heritability for the 27 traits in this study
Traits	Source	Df	Sum Sq	Mean Sq	F value	Pr(>F)
Spike weight	LINE	305	769	2.53	9.945	<2e-16	***
	YEAR	1	125.9	125.89	494.955	<2e-16	***
	LINE:YEAR	285	218.8	0.77	3.018	<2e-16	***
	Residuals	2418	615	0.25
Awn weight per spike	LINE	305	24.252	0.07978	18.847	<2e-16	***
	YEAR	1	0.185	0.18529	43.776	4.52e-11	***
	LINE:YEAR	285	3.302	0.01158	2.737	<2e-16	***
	Residuals	2418	10.235	0.00423
Spikelet number per spike	LINE	305	14571	47.93	17.911	<2e-16	***
	YEAR	1	108	107.84	40.299	2.59e-10	***
	LINE:YEAR	285	2875	10.09	3.769	<2e-16	***
	Residuals	2418	6470	2.68
Grain number per spike	LINE	305	200390	659	10.14	<2e-16	***
	YEAR	1	31275	31275	481.36	<2e-16	***
	LINE:YEAR	285	68137	239	3.68	<2e-16	***
	Residuals	2418	157104	65
Grain weight per spike	LINE	305	483.9	1.59	9.111	<2e-16	***
	YEAR	1	94	94	537.966	<2e-16	***
	LINE:YEAR	285	152.6	0.54	3.064	<2e-16	***
	Residuals	2418	422.5	0.17
Rachi weight per spike	LINE	305	1.9686	0.00648	9.343	<2e-16	***
	YEAR	1	0.0343	0.03431	49.506	2.57e-12	***
	LINE:YEAR	285	0.5773	0.00203	2.923	<2e-16	***
	Residuals	2417	1.6752	0.00069
Spike chaff weight	LINE	305	62.94	0.2071	4.871	<2e-16	***
	YEAR	1	2	1.9999	47.047	8.77e-12	***
	LINE:YEAR	285	18.9	0.0663	1.56	4.52e-08	***
	Residuals	2414	102.62	0.0425
Spike length	LINE	305	9090	29.9	25.31	<2e-16	***
	YEAR	1	53	53.19	45.02	2.42e-11	***
	LINE:YEAR	284	1222	4.3	3.64	<2e-16	***
	Residuals	2414	2852	1.18
Spikelet density	LINE	305	505.8	1.6639	45.955	<2e-16	***
	YEAR	1	0.1	0.1218	3.363	0.0668	.
	LINE:YEAR	284	42.4	0.1493	4.122	<2e-16	***
	Residuals	2414	87.4	0.0362
Grain number/spike chaff weight (entire spike)	LINE	305	3006899	9891	3.681	<2e-16	***
	YEAR	1	6479	6479	2.411	0.121
	LINE:YEAR	285	1155359	4054	1.509	4.31e-07	***
	Residuals	2408	6470666	2687
Grain weight/spike weight (entire spike)	LINE	305	6.133	0.0202	3.391	<2e-16	***
	YEAR	1	0.351	0.3514	59.059	2.21e-14	***
	LINE:YEAR	285	2.916	0.0102	1.72	2.16e-11	***
	Residuals	2414	14.362	0.0059
Grain weight/spike chaff weight (entire spike)	LINE	305	5029	16.54	2.345	<2e-16	***
	YEAR	1	71	71.12	10.08	0.00152	**
	LINE:YEAR	285	2602	9.13	1.294	0.00121	**
	Residuals	2412	17017	7.06
Spike chaff weight/spike weight (entire spike)	LINE	305	5.444	0.01791	3.138	<2e-16	***
	YEAR	1	0.205	0.2047	35.87	2.42e-09	***
	LINE:YEAR	285	2.61	0.00916	1.605	5.96e-09	***
	Residuals	2414	13.776	0.00571
Grain weight/rachis weight (entire spike)	LINE	305	60591	199	9.826	<2e-16	***
	YEAR	1	4392	4392	216.503	<2e-16	***
	LINE:YEAR	285	16862	59	2.917	<2e-16	***
	Residuals	2406	48806	20
Awn weight/spike weight (entire spike)	LINE	305	3.632	0.011947	23.807	<2e-16	***
	YEAR	1	0.001	0.000769	1.533	0.216
	LINE:YEAR	285	0.438	0.001536	3.061	<2e-16	***
	Residuals	2418	1.213	0.000502
Awn weight/grain weight weight (entire spike)	LINE	305	10.228	0.03364	5.705	<2e-16	***
	YEAR	1	0.001	0.00079	0.134	0.714
	LINE:YEAR	285	2.699	0.00947	1.606	5.59e-09	***
	Residuals	2417	14.254	0.0059
Awn weight/spike chaff weight (entire spike)	LINE	305	76.18	0.2506	6.445	<2e-16	***
	YEAR	1	0.02	0.01626	0.418	0.518
	LINE:YEAR	285	20.7	0.07263	1.868	8.22e-15	***
	Residuals	2415	93.9	0.03888
Thousand kernal weight (entire spike)	LINE	305	165512	544.4	15.799	<2e-16	***
	YEAR	1	1943	1942.8	56.376	8.39e-14	***
	LINE:YEAR	285	43851	153.9	4.465	<2e-16	***
	Residuals	2401	82739	34.5
Spikelet weight	LINE	305	2.6908	0.00885	7.146	<2e-16	***
	YEAR	1	0.2219	0.22195	179.177	<2e-16	***
	LINE:YEAR	285	0.8082	0.00284	2.289	<2e-16	***
	Residuals	2415	2.9914	0.00124
Grain number per spikelet	LINE	305	577.3	1.899	4.764	<2e-16	***
	YEAR	1	17.9	17.853	44.781	2.73e-11	***
	LINE:YEAR	285	238.6	0.837	2.1	<2e-16	***
	Residuals	2401	957.2	0.399
Grain weight per spikelet	LINE	305	2.0969	0.0069	6.394	<2e-16	***
	YEAR	1	0.1912	0.19124	177.268	<2e-16	***
	LINE:YEAR	284	0.6663	0.00235	2.175	<2e-16	***
	Residuals	2414	2.6043	0.00108
Chaff weight per spikelet	LINE	305	0.09887	0.0003252	3.48	<2e-16	***
	YEAR	1	0.00096	0.0009563	10.232	0.001398	**
	LINE:YEAR	284	0.03599	0.0001267	1.356	0.000163	***
	Residuals	2407	0.22497	9.35e-05
Grain weight per spikelet/chaff weight per spikelet	LINE	305	9068	29.8	1.894	3.54e-16	***
	YEAR	1	538	537.7	34.134	5.84e-09	***
	LINE:YEAR	284	5688	20	1.271	0.00243	**
	Residuals	2402	37835	15.8
Grain number per spikelet/chaff weight per spikelet	LINE	305	4755978	15645	3.495	<2e-16	***
	YEAR	1	63927	63927	14.28	0.000161	***
	LINE:YEAR	284	1662314	5853	1.307	0.000814	***
	Residuals	2390	10699313	4477
Thousand kernal weight (spikelet)	LINE	305	0.17526	0.000577	9.246	<2e-16	***
	YEAR	1	0.00623	0.006231	99.931	<2e-16	***
	LINE:YEAR	284	0.04668	0.000164	2.636	<2e-16	***
	Residuals	2413	0.15047	6.2e-05
Grain weight per spikelet/spikelet weight	LINE	305	9.02	0.02968	1.213	0.0101	*
	YEAR	1	0.2	0.19884	8.128	0.0044	**
	LINE:YEAR	284	7.59	0.02674	1.093	0.1495
	Residuals	2411	58.98	0.02446
Chaff weight per spikelet/spikelet weight	LINE	305	2.892	0.00951	2.291	<2e-16	***
	YEAR	1	0.09	0.08985	21.636	3.47e-06	***
	LINE:YEAR	284	1.608	0.00566	1.363	0.000126	***
	Residuals	2409	10.004	0.00415
Note: *** mean P <0.001;** mean P <0.01;* mean P <0.05;

## Sheet: Table S6
Table S6 Overview of the 27 spike morphology traits in this study
Traits	Mean	Min	Max	SD	CV
Spike weight	2.541	1.4334	4.61668	0.512958	0.201873
Awn weight per spike	0.103843	6.19e-15	0.342602	0.0878907	0.846385
Spikelet number per spike	21.5649	14.424	28.3	2.22082	0.102983
Grain number per spike	46.7204	30.37	82.3	8.25853	0.176765
Grain weight per spike	1.88616	1.0173	3.56648	0.406139	0.215325
Rachi weight per spike	0.108801	0.0550191	0.1913	0.0263592	0.24227
Spike chaff weight	0.546754	0.2234	1.09348	0.150724	0.27567
Spike length	11.0586	5.19681	16.4079	1.75254	0.158478
Spikelet density	2.01641	1.2268	4.01025	0.417202	0.206903
Grain number/spike chaff weight (entire spike)	103.472	42.9526	441.118	41.7364	0.403359
Grain weight/spike weight (entire spike)	0.738498	0.581882	0.849012	0.0459009	0.0621544
Grain weight/spike chaff weight (entire spike)	4.08511	1.90853	14.4787	1.49889	0.366915
Spike chaff weight/spike weight (entire spike)	0.217068	0.108503	0.347532	0.0433339	0.199633
Grain weight/rachis weight (entire spike)	18.8926	8.76882	43.1555	5.25248	0.278019
Awn weight/spike weight (entire spike)	0.0562639	5.87e-15	0.123977	0.0263598	0.468502
Awn weight/grain weight weight (entire spike)	0.058085	-0.000771605	0.460351	0.0578923	0.996682
Awn weight/spike chaff weight (entire spike)	0.17607	-0.002331	1.26931	0.157751	0.895955
Thousand kernal weight (entire spike)	40.7561	19.4654	87.4609	7.5775	0.185923
Spikelet weight	0.151912	0.086136	0.270806	0.0307667	0.20253
Grain number per spikelet	2.95688	1.87928	4.9	0.476037	0.160993
Grain weight per spikelet	0.128826	0.0701004	0.239101	0.0272014	0.211149
Chaff weight per spikelet	0.0231237	0.00452	0.0490232	0.00615435	0.266149
Grain weight per spikelet/chaff weight per spikelet	6.76062	1.78725	25.01	2.52878	0.374046
Grain number per spikelet/chaff weight per spikelet	159.035	48.613	476.959	61.2496	0.385132
Thousand kernal weight (spikelet)	0.0440779	0.0222	0.0724216	0.00773168	0.17541
Grain weight per spikelet/spikelet weight	0.845333	0.741013	1.62621	0.0551704	0.0652646
Chaff weight per spikelet/spikelet weight	0.154667	-0.626208	0.258987	0.0551704	0.356705

## Sheet: Table S7
Table S7 Detailed information of all significant associated SNPs for the investigated traits (-log10[P value] > 5.00)
Trait	SNP	Chrom	Position	Ref/Alt	P	Annotation	Type
Grain weight per spikelet/spikelet weight (middle)	1-3375534	1A	3375534	A/G	3.09222e-06	ENSRNA050009944(dist=6403),TraesCS1A02G005700(dist=2304)	intergenic
Chaff weight per spikelet/spikelet weight (middle)	1-3375534	1A	3375534	A/G	3.09222e-06	ENSRNA050009944(dist=6403),TraesCS1A02G005700(dist=2304)	intergenic
Grain weight per spikelet/spikelet weight (middle)	1-3376374	1A	3376374	A/C	1.4933e-06	TraesCS1A02G005700(dist=1464)	upstream
Chaff weight per spikelet/spikelet weight (middle)	1-3376374	1A	3376374	A/C	1.4933e-06	TraesCS1A02G005700(dist=1464)	upstream
Grain number/spike chaff weight (entire spike)	1-17857430	1A	17857430	C/T	2.72389e-07	TraesCS1A02G034700(dist=599219),TraesCS1A02G034800(dist=10440)	intergenic
Grain weight/spike chaff weight (entire spike)	1-17857430	1A	17857430	C/T	4.84724e-06	TraesCS1A02G034700(dist=599219),TraesCS1A02G034800(dist=10440)	intergenic
Grain weight per spikelet/spikelet weight (middle)	1-27495532	1A	27495532	T/C	1.23174e-09	TraesCS1A02G046100(dist=132200),TraesCS1A02G046300(dist=257211)	intergenic
Chaff weight per spikelet/spikelet weight (middle)	1-27495532	1A	27495532	T/C	1.23174e-09	TraesCS1A02G046100(dist=132200),TraesCS1A02G046300(dist=257211)	intergenic
Spikelet density	1-29684219	1A	29684219	A/C	4.76744e-06	TraesCS1A02G047500(dist=71993),TraesCS1A02G047700(dist=103240)	intergenic
Grain number/spike chaff weight (entire spike)	1-29912011	1A	29912011	C/T	3.7829e-06	TraesCS1A02G048100(dist=109437),TraesCS1A02G048200(dist=81427)	intergenic
Grain number/spike chaff weight (entire spike)	1-32275028	1A	32275028	T/C	8.67992e-06	TraesCS1A02G050400(dist=12729),TraesCS1A02G050500(dist=5832)	intergenic
Grain number per spikelet (middle)	1-41160995	1A	41160995	A/T	3.31667e-06	TraesCS1A02G059800(dist=220913),TraesCS1A02G059900(dist=127465)	intergenic
Grain weight per spikelet/spikelet weight (middle)	1-50384699	1A	50384699	T/C	6.53936e-06	TraesCS1A02G068700(dist=411247),TraesCS1A02G068800(dist=126842)	intergenic
Chaff weight per spikelet/spikelet weight (middle)	1-50384699	1A	50384699	T/C	6.53936e-06	TraesCS1A02G068700(dist=411247),TraesCS1A02G068800(dist=126842)	intergenic
Grain weight per spikelet/spikelet weight (middle)	1-51844387	1A	51844387	A/G	2.06784e-06	TraesCS1A02G069300(dist=137202),ENSRNA050009939(dist=210136)	intergenic
Chaff weight per spikelet/spikelet weight (middle)	1-51844387	1A	51844387	A/G	2.06784e-06	TraesCS1A02G069300(dist=137202),ENSRNA050009939(dist=210136)	intergenic
Grain weight per spikelet/spikelet weight (middle)	1-52179064	1A	52179064	A/G	4.09796e-06	TraesCS1A02G069400(dist=119022),TraesCS1A02G069500(dist=49466)	intergenic
Chaff weight per spikelet/spikelet weight (middle)	1-52179064	1A	52179064	A/G	4.09796e-06	TraesCS1A02G069400(dist=119022),TraesCS1A02G069500(dist=49466)	intergenic
Grain weight per spikelet/spikelet weight (middle)	1-52290051	1A	52290051	A/G	2.14266e-06	TraesCS1A02G069600(dist=51805),TraesCS1A02G069700(dist=163784)	intergenic
Chaff weight per spikelet/spikelet weight (middle)	1-52290051	1A	52290051	A/G	2.14266e-06	TraesCS1A02G069600(dist=51805),TraesCS1A02G069700(dist=163784)	intergenic
Grain weight per spikelet/spikelet weight (middle)	1-52304820	1A	52304820	T/C	1.2545e-06	TraesCS1A02G069600(dist=66574),TraesCS1A02G069700(dist=149015)	intergenic
Chaff weight per spikelet/spikelet weight (middle)	1-52304820	1A	52304820	T/C	1.2545e-06	TraesCS1A02G069600(dist=66574),TraesCS1A02G069700(dist=149015)	intergenic
Grain weight per spikelet/spikelet weight (middle)	1-52317884	1A	52317884	T/C	3.25427e-06	TraesCS1A02G069600(dist=79638),TraesCS1A02G069700(dist=135951)	intergenic
Chaff weight per spikelet/spikelet weight (middle)	1-52317884	1A	52317884	T/C	3.25427e-06	TraesCS1A02G069600(dist=79638),TraesCS1A02G069700(dist=135951)	intergenic
Grain weight per spikelet/spikelet weight (middle)	1-52321855	1A	52321855	A/G	4.21387e-06	TraesCS1A02G069600(dist=83609),TraesCS1A02G069700(dist=131980)	intergenic
Chaff weight per spikelet/spikelet weight (middle)	1-52321855	1A	52321855	A/G	4.21387e-06	TraesCS1A02G069600(dist=83609),TraesCS1A02G069700(dist=131980)	intergenic
Grain weight per spikelet/spikelet weight (middle)	1-52335634	1A	52335634	A/G	2.06784e-06	TraesCS1A02G069600(dist=97388),TraesCS1A02G069700(dist=118201)	intergenic
Chaff weight per spikelet/spikelet weight (middle)	1-52335634	1A	52335634	A/G	2.06784e-06	TraesCS1A02G069600(dist=97388),TraesCS1A02G069700(dist=118201)	intergenic
Grain weight per spikelet/spikelet weight (middle)	1-57986950	1A	57986950	A/G	4.72431e-06	TraesCS1A02G074400(dist=217240),TraesCS1A02G074800(dist=136361)	intergenic
Chaff weight per spikelet/spikelet weight (middle)	1-57986950	1A	57986950	A/G	4.72431e-06	TraesCS1A02G074400(dist=217240),TraesCS1A02G074800(dist=136361)	intergenic
Grain weight per spikelet/chaff weight per spikelet (middle)	1-57987514	1A	57987514	G/A	1.33348e-07	TraesCS1A02G074400(dist=217804),TraesCS1A02G074800(dist=135797)	intergenic
Grain weight per spikelet/spikelet weight (middle)	1-58201754	1A	58201754	A/G	3.83156e-06	TraesCS1A02G075100	intronic
Chaff weight per spikelet/spikelet weight (middle)	1-58201754	1A	58201754	A/G	3.83156e-06	TraesCS1A02G075100	intronic
Grain weight per spikelet/spikelet weight (middle)	1-58403350	1A	58403350	C/T	6.46191e-06	TraesCS1A02G075300(dist=33007),TraesCS1A02G075400(dist=75839)	intergenic
Chaff weight per spikelet/spikelet weight (middle)	1-58403350	1A	58403350	C/T	6.46191e-06	TraesCS1A02G075300(dist=33007),TraesCS1A02G075400(dist=75839)	intergenic
Grain weight per spikelet/spikelet weight (middle)	1-59090621	1A	59090621	C/A	3.91725e-06	TraesCS1A02G076200(dist=142676),TraesCS1A02G076300(dist=21566)	intergenic
Chaff weight per spikelet/spikelet weight (middle)	1-59090621	1A	59090621	C/A	3.91725e-06	TraesCS1A02G076200(dist=142676),TraesCS1A02G076300(dist=21566)	intergenic
Grain weight per spikelet/spikelet weight (middle)	1-59144156	1A	59144156	A/G	6.46191e-06	TraesCS1A02G076400(dist=5387),TraesCS1A02G076500(dist=68067)	intergenic
Chaff weight per spikelet/spikelet weight (middle)	1-59144156	1A	59144156	A/G	6.46191e-06	TraesCS1A02G076400(dist=5387),TraesCS1A02G076500(dist=68067)	intergenic
Grain weight per spikelet/spikelet weight (middle)	1-59145532	1A	59145532	A/C	6.46191e-06	TraesCS1A02G076400(dist=6763),TraesCS1A02G076500(dist=66691)	intergenic
Chaff weight per spikelet/spikelet weight (middle)	1-59145532	1A	59145532	A/C	6.46191e-06	TraesCS1A02G076400(dist=6763),TraesCS1A02G076500(dist=66691)	intergenic
Grain weight per spikelet/spikelet weight (middle)	1-59183585	1A	59183585	T/C	7.20734e-06	TraesCS1A02G076400(dist=44816),TraesCS1A02G076500(dist=28638)	intergenic
Chaff weight per spikelet/spikelet weight (middle)	1-59183585	1A	59183585	T/C	7.20734e-06	TraesCS1A02G076400(dist=44816),TraesCS1A02G076500(dist=28638)	intergenic
Awn weight/spike weight (entire spike)	1-69297376	1A	69297376	C/T	1.27429e-08	TraesCS1A02G084100(dist=104040),TraesCS1A02G084200(dist=93060)	intergenic
Awn weight/grain weight weight (entire spike)	1-69297376	1A	69297376	C/T	8.34216e-07	TraesCS1A02G084100(dist=104040),TraesCS1A02G084200(dist=93060)	intergenic
Awn weight/spike chaff weight (entire spike)	1-69297376	1A	69297376	C/T	5.86646e-08	TraesCS1A02G084100(dist=104040),TraesCS1A02G084200(dist=93060)	intergenic
Awn weight per spike	1-69297376	1A	69297376	C/T	7.34077e-08	TraesCS1A02G084100(dist=104040),TraesCS1A02G084200(dist=93060)	intergenic
Grain number/spike chaff weight (entire spike)	1-76169536	1A	76169536	C/A	9.07255e-08	TraesCS1A02G088000(dist=137768),TraesCS1A02G088100(dist=316420)	intergenic
Grain weight/spike chaff weight (entire spike)	1-76169536	1A	76169536	C/A	1.84954e-07	TraesCS1A02G088000(dist=137768),TraesCS1A02G088100(dist=316420)	intergenic
Awn weight/spike weight (entire spike)	1-76169536	1A	76169536	C/A	7.62359e-13	TraesCS1A02G088000(dist=137768),TraesCS1A02G088100(dist=316420)	intergenic
Awn weight/grain weight weight (entire spike)	1-76169536	1A	76169536	C/A	1.05762e-09	TraesCS1A02G088000(dist=137768),TraesCS1A02G088100(dist=316420)	intergenic
Awn weight/spike chaff weight (entire spike)	1-76169536	1A	76169536	C/A	7.0151e-12	TraesCS1A02G088000(dist=137768),TraesCS1A02G088100(dist=316420)	intergenic
Awn weight per spike	1-76169536	1A	76169536	C/A	1.62014e-12	TraesCS1A02G088000(dist=137768),TraesCS1A02G088100(dist=316420)	intergenic
Grain number/spike chaff weight (entire spike)	1-76169562	1A	76169562	A/T	9.29649e-08	TraesCS1A02G088000(dist=137794),TraesCS1A02G088100(dist=316394)	intergenic
Grain weight/spike chaff weight (entire spike)	1-76169562	1A	76169562	A/T	1.48844e-07	TraesCS1A02G088000(dist=137794),TraesCS1A02G088100(dist=316394)	intergenic
Awn weight/spike weight (entire spike)	1-76169562	1A	76169562	A/T	8.35015e-08	TraesCS1A02G088000(dist=137794),TraesCS1A02G088100(dist=316394)	intergenic
Awn weight/grain weight weight (entire spike)	1-76169562	1A	76169562	A/T	6.41738e-06	TraesCS1A02G088000(dist=137794),TraesCS1A02G088100(dist=316394)	intergenic
Awn weight/spike chaff weight (entire spike)	1-76169562	1A	76169562	A/T	2.69901e-07	TraesCS1A02G088000(dist=137794),TraesCS1A02G088100(dist=316394)	intergenic
Awn weight per spike	1-76169562	1A	76169562	A/T	6.95835e-08	TraesCS1A02G088000(dist=137794),TraesCS1A02G088100(dist=316394)	intergenic
Grain number/spike chaff weight (entire spike)	1-80143466	1A	80143466	T/C	5.84389e-06	TraesCS1A02G090000(dist=438092),TraesCS1A02G090100(dist=46638)	intergenic
Spike chaff weight	1-95022913	1A	95022913	T/C	2.92e-06	ENSRNA050014022(dist=224535),TraesCS1A02G098800(dist=25425)	intergenic
Grain number/spike chaff weight (entire spike)	1-95022913	1A	95022913	T/C	1.97428e-08	ENSRNA050014022(dist=224535),TraesCS1A02G098800(dist=25425)	intergenic
Grain weight/spike chaff weight (entire spike)	1-95022913	1A	95022913	T/C	1.18845e-06	ENSRNA050014022(dist=224535),TraesCS1A02G098800(dist=25425)	intergenic
Spike chaff weight/spike weight (entire spike)	1-95022913	1A	95022913	T/C	3.83959e-06	ENSRNA050014022(dist=224535),TraesCS1A02G098800(dist=25425)	intergenic
Awn weight/spike weight (entire spike)	1-95022913	1A	95022913	T/C	1.15357e-31	ENSRNA050014022(dist=224535),TraesCS1A02G098800(dist=25425)	intergenic
Awn weight/grain weight weight (entire spike)	1-95022913	1A	95022913	T/C	7.00309e-23	ENSRNA050014022(dist=224535),TraesCS1A02G098800(dist=25425)	intergenic
Awn weight/spike chaff weight (entire spike)	1-95022913	1A	95022913	T/C	1.49467e-28	ENSRNA050014022(dist=224535),TraesCS1A02G098800(dist=25425)	intergenic
Awn weight per spike	1-95022913	1A	95022913	T/C	9.7991e-32	ENSRNA050014022(dist=224535),TraesCS1A02G098800(dist=25425)	intergenic
Grain weight per spikelet/spikelet weight (middle)	1-97201211	1A	97201211	C/A	1.7722e-06	TraesCS1A02G100800(dist=37862),TraesCS1A02G101000(dist=441824)	intergenic
Chaff weight per spikelet/spikelet weight (middle)	1-97201211	1A	97201211	C/A	1.7722e-06	TraesCS1A02G100800(dist=37862),TraesCS1A02G101000(dist=441824)	intergenic
Awn weight/spike weight (entire spike)	1-105867759	1A	105867759	A/T	4.46423e-12	TraesCS1A02G107400(dist=563111),TraesCS1A02G107500(dist=17944)	intergenic
Awn weight/grain weight weight (entire spike)	1-105867759	1A	105867759	A/T	4.77936e-09	TraesCS1A02G107400(dist=563111),TraesCS1A02G107500(dist=17944)	intergenic
Awn weight/spike chaff weight (entire spike)	1-105867759	1A	105867759	A/T	3.0603e-08	TraesCS1A02G107400(dist=563111),TraesCS1A02G107500(dist=17944)	intergenic
Awn weight per spike	1-105867759	1A	105867759	A/T	2.89283e-12	TraesCS1A02G107400(dist=563111),TraesCS1A02G107500(dist=17944)	intergenic
Grain weight per spikelet/spikelet weight (middle)	1-119404464	1A	119404464	T/C	1.87625e-06	TraesCS1A02G115000(dist=252222),TraesCS1A02G115100(dist=88935)	intergenic
Chaff weight per spikelet/spikelet weight (middle)	1-119404464	1A	119404464	T/C	1.87625e-06	TraesCS1A02G115000(dist=252222),TraesCS1A02G115100(dist=88935)	intergenic
Grain weight/spike weight (entire spike)	1-120541315	1A	120541315	A/G	3.82983e-06	TraesCS1A02G115800(dist=162295),TraesCS1A02G115900(dist=587833)	intergenic
Grain weight per spikelet/spikelet weight (middle)	1-151973817	1A	151973817	T/C	4.59996e-06	TraesCS1A02G126400(dist=96415),TraesCS1A02G126500(dist=433926)	intergenic
Chaff weight per spikelet/spikelet weight (middle)	1-151973817	1A	151973817	T/C	4.59996e-06	TraesCS1A02G126400(dist=96415),TraesCS1A02G126500(dist=433926)	intergenic
Spike weight	1-155002078	1A	155002078	C/G	6.70433e-07	TraesCS1A02G127500(dist=298258),TraesCS1A02G127600(dist=66614)	intergenic
Spikelet weight (middle)	1-155002078	1A	155002078	C/G	3.74242e-06	TraesCS1A02G127500(dist=298258),TraesCS1A02G127600(dist=66614)	intergenic
Spike weight	1-155002090	1A	155002090	A/G	4.53952e-06	TraesCS1A02G127500(dist=298270),TraesCS1A02G127600(dist=66602)	intergenic
Spikelet weight (middle)	1-155002090	1A	155002090	A/G	5.1283e-07	TraesCS1A02G127500(dist=298270),TraesCS1A02G127600(dist=66602)	intergenic
Grain weight per spikelet (middle)	1-155002090	1A	155002090	A/G	2.74653e-06	TraesCS1A02G127500(dist=298270),TraesCS1A02G127600(dist=66602)	intergenic
Spike chaff weight	1-155309308	1A	155309308	T/C	8.04e-06	TraesCS1A02G127800(dist=165239),TraesCS1A02G127900(dist=382980)	intergenic
Grain number/spike chaff weight (entire spike)	1-160066145	1A	160066145	A/G	3.74293e-08	TraesCS1A02G128900(dist=537655),TraesCS1A02G129000(dist=1605062)	intergenic
Grain weight/spike chaff weight (entire spike)	1-160066145	1A	160066145	A/G	9.26165e-06	TraesCS1A02G128900(dist=537655),TraesCS1A02G129000(dist=1605062)	intergenic
Grain weight/rachis weight (entire spike)	1-168677753	1A	168677753	T/G	9.64753e-06	TraesCS1A02G130700(dist=87559),TraesCS1A02G130800(dist=966136)	intergenic
Spikelet number per spike	1-170006702	1A	170006702	G/C	3.75352e-06	TraesCS1A02G130800(dist=352448),TraesCS1A02G130900(dist=999967)	intergenic
Spikelet number per spike	1-170006751	1A	170006751	G/A	3.74738e-08	TraesCS1A02G130800(dist=352497),TraesCS1A02G130900(dist=999918)	intergenic
Grain weight per spikelet/spikelet weight (middle)	1-181023035	1A	181023035	C/G	2.43956e-06	TraesCS1A02G132500(dist=607811),TraesCS1A02G132600(dist=730542)	intergenic
Chaff weight per spikelet/spikelet weight (middle)	1-181023035	1A	181023035	C/G	2.43956e-06	TraesCS1A02G132500(dist=607811),TraesCS1A02G132600(dist=730542)	intergenic
Grain weight/spike weight (entire spike)	1-187790053	1A	187790053	A/G	4.47321e-06	TraesCS1A02G133400(dist=793378),TraesCS1A02G133500(dist=342502)	intergenic
Spike chaff weight/spike weight (entire spike)	1-187790053	1A	187790053	A/G	6.5142e-07	TraesCS1A02G133400(dist=793378),TraesCS1A02G133500(dist=342502)	intergenic
Grain weight per spikelet/spikelet weight (middle)	1-232139485	1A	232139485	T/C	6.99319e-06	TraesCS1A02G138500(dist=34157),TraesCS1A02G138600(dist=193938)	intergenic
Chaff weight per spikelet/spikelet weight (middle)	1-232139485	1A	232139485	T/C	6.99319e-06	TraesCS1A02G138500(dist=34157),TraesCS1A02G138600(dist=193938)	intergenic
Spikelet number per spike	1-240259945	1A	240259945	A/T	2.65393e-06	TraesCS1A02G141500(dist=352998),TraesCS1A02G141600(dist=907982)	intergenic
Awn weight/spike weight (entire spike)	1-261418918	1A	261418918	T/C	3.85544e-11	TraesCS1A02G152100(dist=168481),TraesCS1A02G152200(dist=396516)	intergenic
Awn weight/grain weight weight (entire spike)	1-261418918	1A	261418918	T/C	1.40322e-08	TraesCS1A02G152100(dist=168481),TraesCS1A02G152200(dist=396516)	intergenic
Awn weight/spike chaff weight (entire spike)	1-261418918	1A	261418918	T/C	3.74069e-10	TraesCS1A02G152100(dist=168481),TraesCS1A02G152200(dist=396516)	intergenic
Awn weight per spike	1-261418918	1A	261418918	T/C	8.91795e-11	TraesCS1A02G152100(dist=168481),TraesCS1A02G152200(dist=396516)	intergenic
Grain weight/spike chaff weight (entire spike)	1-266727329	1A	266727329	C/T	5.65366e-06	TraesCS1A02G153100(dist=1076583),TraesCS1A02G153200(dist=158754)	intergenic
Awn weight/spike weight (entire spike)	1-266727329	1A	266727329	C/T	2.39525e-09	TraesCS1A02G153100(dist=1076583),TraesCS1A02G153200(dist=158754)	intergenic
Awn weight/grain weight weight (entire spike)	1-266727329	1A	266727329	C/T	1.92825e-07	TraesCS1A02G153100(dist=1076583),TraesCS1A02G153200(dist=158754)	intergenic
Awn weight/spike chaff weight (entire spike)	1-266727329	1A	266727329	C/T	1.13215e-08	TraesCS1A02G153100(dist=1076583),TraesCS1A02G153200(dist=158754)	intergenic
Awn weight per spike	1-266727329	1A	266727329	C/T	1.42967e-09	TraesCS1A02G153100(dist=1076583),TraesCS1A02G153200(dist=158754)	intergenic
Grain number/spike chaff weight (entire spike)	1-266727338	1A	266727338	C/T	5.98417e-06	TraesCS1A02G153100(dist=1076592),TraesCS1A02G153200(dist=158745)	intergenic
Grain weight/spike chaff weight (entire spike)	1-266727338	1A	266727338	C/T	2.30188e-06	TraesCS1A02G153100(dist=1076592),TraesCS1A02G153200(dist=158745)	intergenic
Awn weight/spike weight (entire spike)	1-266727338	1A	266727338	C/T	8.40815e-09	TraesCS1A02G153100(dist=1076592),TraesCS1A02G153200(dist=158745)	intergenic
Awn weight/grain weight weight (entire spike)	1-266727338	1A	266727338	C/T	4.52345e-07	TraesCS1A02G153100(dist=1076592),TraesCS1A02G153200(dist=158745)	intergenic
Awn weight/spike chaff weight (entire spike)	1-266727338	1A	266727338	C/T	2.24126e-08	TraesCS1A02G153100(dist=1076592),TraesCS1A02G153200(dist=158745)	intergenic
Awn weight per spike	1-266727338	1A	266727338	C/T	5.97186e-09	TraesCS1A02G153100(dist=1076592),TraesCS1A02G153200(dist=158745)	intergenic
Grain weight/spike weight (entire spike)	1-267868244	1A	267868244	A/G	3.08729e-06	TraesCS1A02G153900(dist=63680),TraesCS1A02G154000(dist=14272)	intergenic
Spike chaff weight/spike weight (entire spike)	1-267868244	1A	267868244	A/G	7.81213e-06	TraesCS1A02G153900(dist=63680),TraesCS1A02G154000(dist=14272)	intergenic
Grain weight per spikelet/spikelet weight (middle)	1-294736284	1A	294736284	C/T	2.30267e-06	TraesCS1A02G163700(dist=693952),TraesCS1A02G163800(dist=286250)	intergenic
Chaff weight per spikelet/spikelet weight (middle)	1-294736284	1A	294736284	C/T	2.30267e-06	TraesCS1A02G163700(dist=693952),TraesCS1A02G163800(dist=286250)	intergenic
Thousand kernal weight (entire spike)	1-307947572	1A	307947572	A/G	4.22287e-06	TraesCS1A02G172200(dist=211073),TraesCS1A02G172300(dist=255048)	intergenic
Grain weight per spikelet/spikelet weight (middle)	1-314437737	1A	314437737	T/C	8.15098e-07	TraesCS1A02G176000(dist=5362),TraesCS1A02G176100(dist=54070)	intergenic
Chaff weight per spikelet/spikelet weight (middle)	1-314437737	1A	314437737	T/C	8.15098e-07	TraesCS1A02G176000(dist=5362),TraesCS1A02G176100(dist=54070)	intergenic
Thousand kernal weight (entire spike)	1-328052667	1A	328052667	A/G	9.7727e-06	TraesCS1A02G181700(dist=339061),TraesCS1A02G181800(dist=72588)	intergenic
Awn weight/spike weight (entire spike)	1-331863316	1A	331863316	C/A	1.33223e-06	TraesCS1A02G183100(dist=344323),TraesCS1A02G183200(dist=181179)	intergenic
Awn weight/spike chaff weight (entire spike)	1-331863316	1A	331863316	C/A	8.3065e-06	TraesCS1A02G183100(dist=344323),TraesCS1A02G183200(dist=181179)	intergenic
Awn weight per spike	1-331863316	1A	331863316	C/A	3.39225e-06	TraesCS1A02G183100(dist=344323),TraesCS1A02G183200(dist=181179)	intergenic
Awn weight/spike weight (entire spike)	1-331863318	1A	331863318	A/T	6.4341e-08	TraesCS1A02G183100(dist=344325),TraesCS1A02G183200(dist=181177)	intergenic
Awn weight/grain weight weight (entire spike)	1-331863318	1A	331863318	A/T	7.08801e-06	TraesCS1A02G183100(dist=344325),TraesCS1A02G183200(dist=181177)	intergenic
Awn weight/spike chaff weight (entire spike)	1-331863318	1A	331863318	A/T	4.1156e-07	TraesCS1A02G183100(dist=344325),TraesCS1A02G183200(dist=181177)	intergenic
Awn weight per spike	1-331863318	1A	331863318	A/T	2.48071e-07	TraesCS1A02G183100(dist=344325),TraesCS1A02G183200(dist=181177)	intergenic
Awn weight/spike weight (entire spike)	1-331863546	1A	331863546	A/C	1.4728e-18	TraesCS1A02G183100(dist=344553),TraesCS1A02G183200(dist=180949)	intergenic
Awn weight/grain weight weight (entire spike)	1-331863546	1A	331863546	A/C	2.81338e-14	TraesCS1A02G183100(dist=344553),TraesCS1A02G183200(dist=180949)	intergenic
Awn weight/spike chaff weight (entire spike)	1-331863546	1A	331863546	A/C	2.77163e-16	TraesCS1A02G183100(dist=344553),TraesCS1A02G183200(dist=180949)	intergenic
Awn weight per spike	1-331863546	1A	331863546	A/C	4.48983e-18	TraesCS1A02G183100(dist=344553),TraesCS1A02G183200(dist=180949)	intergenic
Grain number/spike chaff weight (entire spike)	1-351785198	1A	351785198	T/C	4.0468e-06	TraesCS1A02G194400(dist=177016),TraesCS1A02G194500(dist=71442)	intergenic
Grain number/spike chaff weight (entire spike)	1-353063052	1A	353063052	C/T	5.94081e-06	TraesCS1A02G195312(dist=190681),TraesCS1A02G195400(dist=188700)	intergenic
Thousand kernal weight (entire spike)	1-354726259	1A	354726259	T/C	1.37417e-06	TraesCS1A02G196300(dist=418184),TraesCS1A02G196400(dist=97329)	intergenic
Thousand kernal weight (entire spike)	1-355045046	1A	355045046	T/C	6.15749e-06	TraesCS1A02G196900(dist=18096),TraesCS1A02G197000(dist=275275)	intergenic
Thousand kernal weight (entire spike)	1-355174551	1A	355174551	T/C	6.02838e-06	TraesCS1A02G196900(dist=147601),TraesCS1A02G197000(dist=145770)	intergenic
Thousand kernal weight (entire spike)	1-355290366	1A	355290366	G/A	9.47673e-07	TraesCS1A02G196900(dist=263416),TraesCS1A02G197000(dist=29955)	intergenic
Thousand kernal weight (entire spike)	1-355338791	1A	355338791	T/C	6.75377e-06	TraesCS1A02G197300(dist=78)	upstream
Thousand kernal weight (entire spike)	1-355338813	1A	355338813	C/T	5.88105e-06	TraesCS1A02G197300(dist=100)	upstream
Thousand kernal weight (entire spike)	1-355351622	1A	355351622	G/A	7.24105e-06	TraesCS1A02G197500(dist=3112),TraesCS1A02G197600(dist=272434)	intergenic
Thousand kernal weight (entire spike)	1-355358739	1A	355358739	T/G	6.63318e-06	TraesCS1A02G197500(dist=10229),TraesCS1A02G197600(dist=265317)	intergenic
Thousand kernal weight (entire spike)	1-355439818	1A	355439818	T/C	5.91847e-06	TraesCS1A02G197500(dist=91308),TraesCS1A02G197600(dist=184238)	intergenic
Spikelet weight (middle)	1-355440332	1A	355440332	T/C	8.01831e-06	TraesCS1A02G197500(dist=91822),TraesCS1A02G197600(dist=183724)	intergenic
Thousand kernal weight (entire spike)	1-355550649	1A	355550649	A/G	7.6669e-06	TraesCS1A02G197500(dist=202139),TraesCS1A02G197600(dist=73407)	intergenic
Thousand kernal weight (entire spike)	1-355561499	1A	355561499	A/C	1.92352e-06	TraesCS1A02G197500(dist=212989),TraesCS1A02G197600(dist=62557)	intergenic
Thousand kernal weight (entire spike)	1-355795647	1A	355795647	A/G	5.91847e-06	TraesCS1A02G198100(dist=60202),TraesCS1A02G198200(dist=594280)	intergenic
Thousand kernal weight (entire spike)	1-355800360	1A	355800360	T/C	5.91847e-06	TraesCS1A02G198100(dist=64915),TraesCS1A02G198200(dist=589567)	intergenic
Spikelet weight (middle)	1-355810625	1A	355810625	C/A	1.56697e-06	TraesCS1A02G198100(dist=75180),TraesCS1A02G198200(dist=579302)	intergenic
Chaff weight per spikelet (middle)	1-355810625	1A	355810625	C/A	1.78803e-07	TraesCS1A02G198100(dist=75180),TraesCS1A02G198200(dist=579302)	intergenic
Thousand kernal weight (entire spike)	1-355846569	1A	355846569	T/C	5.91847e-06	TraesCS1A02G198100(dist=111124),TraesCS1A02G198200(dist=543358)	intergenic
Spikelet weight (middle)	1-356033035	1A	356033035	T/C	6.86046e-06	TraesCS1A02G198100(dist=297590),TraesCS1A02G198200(dist=356892)	intergenic
Spikelet weight (middle)	1-356037791	1A	356037791	A/G	7.92497e-06	TraesCS1A02G198100(dist=302346),TraesCS1A02G198200(dist=352136)	intergenic
Spikelet weight (middle)	1-356136954	1A	356136954	A/G	4.07428e-06	TraesCS1A02G198100(dist=401509),TraesCS1A02G198200(dist=252973)	intergenic
Spikelet weight (middle)	1-356164164	1A	356164164	A/G	9.65785e-06	TraesCS1A02G198100(dist=428719),TraesCS1A02G198200(dist=225763)	intergenic
Spikelet weight (middle)	1-356192111	1A	356192111	A/G	6.50518e-06	TraesCS1A02G198100(dist=456666),TraesCS1A02G198200(dist=197816)	intergenic
Spikelet weight (middle)	1-356258524	1A	356258524	A/C	6.83079e-06	TraesCS1A02G198100(dist=523079),TraesCS1A02G198200(dist=131403)	intergenic
Spikelet weight (middle)	1-356346040	1A	356346040	C/T	6.83079e-06	TraesCS1A02G198100(dist=610595),TraesCS1A02G198200(dist=43887)	intergenic
Spikelet weight (middle)	1-356425000	1A	356425000	G/A	6.06186e-06	TraesCS1A02G198200(dist=32225),TraesCS1A02G198300(dist=2950)	intergenic
Thousand kernal weight (entire spike)	1-356428081	1A	356428081	T/C	7.24105e-06	TraesCS1A02G198300(TraesCS1A02G198300.1:c.-4C>T)	UTR5
Thousand kernal weight (entire spike)	1-356431262	1A	356431262	A/G	7.24105e-06	TraesCS1A02G198300(dist=657)	downstream
Thousand kernal weight (entire spike)	1-356431744	1A	356431744	C/T	7.24105e-06	TraesCS1A02G198300(dist=1139)	downstream
Spikelet weight (middle)	1-356438685	1A	356438685	G/A	4.83185e-06	TraesCS1A02G198300(dist=8080),TraesCS1A02G198400(dist=32585)	intergenic
Spikelet weight (middle)	1-356439689	1A	356439689	G/A	9.68484e-06	TraesCS1A02G198300(dist=9084),TraesCS1A02G198400(dist=31581)	intergenic
Spikelet weight (middle)	1-356441283	1A	356441283	T/C	9.242e-06	TraesCS1A02G198300(dist=10678),TraesCS1A02G198400(dist=29987)	intergenic
Spikelet weight (middle)	1-356441450	1A	356441450	T/C	9.9335e-06	TraesCS1A02G198300(dist=10845),TraesCS1A02G198400(dist=29820)	intergenic
Spikelet weight (middle)	1-356441462	1A	356441462	G/A	9.242e-06	TraesCS1A02G198300(dist=10857),TraesCS1A02G198400(dist=29808)	intergenic
Spikelet weight (middle)	1-356443566	1A	356443566	C/G	8.67745e-06	TraesCS1A02G198300(dist=12961),TraesCS1A02G198400(dist=27704)	intergenic
Spikelet weight (middle)	1-356443575	1A	356443575	G/A	8.67745e-06	TraesCS1A02G198300(dist=12970),TraesCS1A02G198400(dist=27695)	intergenic
Spikelet weight (middle)	1-356484288	1A	356484288	T/C	9.4446e-06	TraesCS1A02G198500(dist=7453),TraesCS1A02G198700(dist=577741)	intergenic
Spikelet weight (middle)	1-356487163	1A	356487163	C/A	8.69866e-06	TraesCS1A02G198500(dist=10328),TraesCS1A02G198700(dist=574866)	intergenic
Spikelet weight (middle)	1-356488118	1A	356488118	A/G	6.20235e-06	TraesCS1A02G198500(dist=11283),TraesCS1A02G198700(dist=573911)	intergenic
Spikelet weight (middle)	1-356493161	1A	356493161	T/C	6.51238e-06	TraesCS1A02G198500(dist=16326),TraesCS1A02G198700(dist=568868)	intergenic
Spikelet weight (middle)	1-356493263	1A	356493263	T/G	6.20235e-06	TraesCS1A02G198500(dist=16428),TraesCS1A02G198700(dist=568766)	intergenic
Spikelet weight (middle)	1-356493473	1A	356493473	A/G	6.29375e-06	TraesCS1A02G198500(dist=16638),TraesCS1A02G198700(dist=568556)	intergenic
Spikelet weight (middle)	1-356494260	1A	356494260	A/G	9.62919e-06	TraesCS1A02G198500(dist=17425),TraesCS1A02G198700(dist=567769)	intergenic
Spikelet weight (middle)	1-356495417	1A	356495417	T/C	7.63519e-06	TraesCS1A02G198500(dist=18582),TraesCS1A02G198700(dist=566612)	intergenic
Spikelet weight (middle)	1-356511501	1A	356511501	C/A	7.62222e-06	TraesCS1A02G198500(dist=34666),TraesCS1A02G198700(dist=550528)	intergenic
Spikelet weight (middle)	1-356512888	1A	356512888	A/C	7.54106e-06	TraesCS1A02G198500(dist=36053),TraesCS1A02G198700(dist=549141)	intergenic
Spikelet weight (middle)	1-356518417	1A	356518417	A/G	4.87962e-06	TraesCS1A02G198500(dist=41582),TraesCS1A02G198700(dist=543612)	intergenic
Spikelet weight (middle)	1-356518424	1A	356518424	G/C	4.86181e-06	TraesCS1A02G198500(dist=41589),TraesCS1A02G198700(dist=543605)	intergenic
Spikelet weight (middle)	1-356521971	1A	356521971	A/G	6.64559e-06	TraesCS1A02G198500(dist=45136),TraesCS1A02G198700(dist=540058)	intergenic
Spikelet weight (middle)	1-356526911	1A	356526911	A/G	1.41295e-06	TraesCS1A02G198500(dist=50076),TraesCS1A02G198700(dist=535118)	intergenic
Grain weight per spikelet (middle)	1-356526911	1A	356526911	A/G	7.30645e-06	TraesCS1A02G198500(dist=50076),TraesCS1A02G198700(dist=535118)	intergenic
Spikelet weight (middle)	1-356528145	1A	356528145	T/C	9.80165e-06	TraesCS1A02G198500(dist=51310),TraesCS1A02G198700(dist=533884)	intergenic
Spikelet weight (middle)	1-356538783	1A	356538783	A/G	6.20959e-06	TraesCS1A02G198500(dist=61948),TraesCS1A02G198700(dist=523246)	intergenic
Spikelet weight (middle)	1-356538962	1A	356538962	A/C	8.41908e-06	TraesCS1A02G198500(dist=62127),TraesCS1A02G198700(dist=523067)	intergenic
Spikelet weight (middle)	1-356539225	1A	356539225	G/A	5.30815e-06	TraesCS1A02G198500(dist=62390),TraesCS1A02G198700(dist=522804)	intergenic
Spikelet weight (middle)	1-356539228	1A	356539228	G/T	5.30815e-06	TraesCS1A02G198500(dist=62393),TraesCS1A02G198700(dist=522801)	intergenic
Spikelet weight (middle)	1-356540279	1A	356540279	T/G	6.24986e-06	TraesCS1A02G198500(dist=63444),TraesCS1A02G198700(dist=521750)	intergenic
Spikelet weight (middle)	1-356540922	1A	356540922	A/C	6.4794e-06	TraesCS1A02G198500(dist=64087),TraesCS1A02G198700(dist=521107)	intergenic
Spikelet weight (middle)	1-356547010	1A	356547010	C/G	9.72851e-06	TraesCS1A02G198500(dist=70175),TraesCS1A02G198700(dist=515019)	intergenic
Spikelet weight (middle)	1-356548506	1A	356548506	A/G	9.69622e-06	TraesCS1A02G198500(dist=71671),TraesCS1A02G198700(dist=513523)	intergenic
Spikelet weight (middle)	1-356553266	1A	356553266	G/A	5.40582e-06	TraesCS1A02G198500(dist=76431),TraesCS1A02G198700(dist=508763)	intergenic
Spikelet weight (middle)	1-356557167	1A	356557167	T/C	9.80628e-06	TraesCS1A02G198500(dist=80332),TraesCS1A02G198700(dist=504862)	intergenic
Spikelet weight (middle)	1-356558786	1A	356558786	T/C	4.6566e-06	TraesCS1A02G198500(dist=81951),TraesCS1A02G198700(dist=503243)	intergenic
Spikelet weight (middle)	1-356559550	1A	356559550	G/A	4.95502e-06	TraesCS1A02G198500(dist=82715),TraesCS1A02G198700(dist=502479)	intergenic
Spikelet weight (middle)	1-356565362	1A	356565362	T/G	9.98659e-06	TraesCS1A02G198500(dist=88527),TraesCS1A02G198700(dist=496667)	intergenic
Spikelet weight (middle)	1-356570518	1A	356570518	T/C	1.19453e-06	TraesCS1A02G198500(dist=93683),TraesCS1A02G198700(dist=491511)	intergenic
Grain weight per spikelet (middle)	1-356570518	1A	356570518	T/C	9.85056e-06	TraesCS1A02G198500(dist=93683),TraesCS1A02G198700(dist=491511)	intergenic
Chaff weight per spikelet (middle)	1-356570518	1A	356570518	T/C	1.71592e-06	TraesCS1A02G198500(dist=93683),TraesCS1A02G198700(dist=491511)	intergenic
Spikelet weight (middle)	1-356574955	1A	356574955	A/G	9.18664e-06	TraesCS1A02G198500(dist=98120),TraesCS1A02G198700(dist=487074)	intergenic
Spikelet weight (middle)	1-356579004	1A	356579004	C/T	8.69866e-06	TraesCS1A02G198500(dist=102169),TraesCS1A02G198700(dist=483025)	intergenic
Spikelet weight (middle)	1-356579602	1A	356579602	A/G	9.09709e-06	TraesCS1A02G198500(dist=102767),TraesCS1A02G198700(dist=482427)	intergenic
Spikelet weight (middle)	1-356579757	1A	356579757	A/G	8.98422e-06	TraesCS1A02G198500(dist=102922),TraesCS1A02G198700(dist=482272)	intergenic
Spikelet weight (middle)	1-356581204	1A	356581204	C/G	7.89101e-06	TraesCS1A02G198500(dist=104369),TraesCS1A02G198700(dist=480825)	intergenic
Thousand kernal weight (middle)	1-356582954	1A	356582954	T/C	8.83379e-06	TraesCS1A02G198500(dist=106119),TraesCS1A02G198700(dist=479075)	intergenic
Spikelet weight (middle)	1-356585612	1A	356585612	A/G	5.60429e-06	TraesCS1A02G198500(dist=108777),TraesCS1A02G198700(dist=476417)	intergenic
Spikelet weight (middle)	1-356585661	1A	356585661	T/C	6.39629e-06	TraesCS1A02G198500(dist=108826),TraesCS1A02G198700(dist=476368)	intergenic
Spikelet weight (middle)	1-356588789	1A	356588789	T/C	8.60355e-06	TraesCS1A02G198500(dist=111954),TraesCS1A02G198700(dist=473240)	intergenic
Spikelet weight (middle)	1-356590005	1A	356590005	C/G	8.37949e-06	TraesCS1A02G198500(dist=113170),TraesCS1A02G198700(dist=472024)	intergenic
Spikelet weight (middle)	1-356590063	1A	356590063	A/G	3.85323e-06	TraesCS1A02G198500(dist=113228),TraesCS1A02G198700(dist=471966)	intergenic
Spikelet weight (middle)	1-356593113	1A	356593113	C/T	9.62373e-06	TraesCS1A02G198500(dist=116278),TraesCS1A02G198700(dist=468916)	intergenic
Spikelet weight (middle)	1-356605719	1A	356605719	T/G	8.69866e-06	TraesCS1A02G198500(dist=128884),TraesCS1A02G198700(dist=456310)	intergenic
Spikelet weight (middle)	1-356606249	1A	356606249	T/C	9.99508e-06	TraesCS1A02G198500(dist=129414),TraesCS1A02G198700(dist=455780)	intergenic
Spikelet weight (middle)	1-356612287	1A	356612287	G/A	4.50585e-06	TraesCS1A02G198500(dist=135452),TraesCS1A02G198700(dist=449742)	intergenic
Spikelet weight (middle)	1-356631497	1A	356631497	T/C	8.26208e-06	TraesCS1A02G198500(dist=154662),TraesCS1A02G198700(dist=430532)	intergenic
Spikelet weight (middle)	1-356631514	1A	356631514	G/A	8.26208e-06	TraesCS1A02G198500(dist=154679),TraesCS1A02G198700(dist=430515)	intergenic
Spikelet weight (middle)	1-356632253	1A	356632253	T/C	2.94768e-06	TraesCS1A02G198500(dist=155418),TraesCS1A02G198700(dist=429776)	intergenic
Spikelet weight (middle)	1-356632299	1A	356632299	T/C	5.7799e-06	TraesCS1A02G198500(dist=155464),TraesCS1A02G198700(dist=429730)	intergenic
Spikelet weight (middle)	1-356635686	1A	356635686	A/C	7.39467e-06	TraesCS1A02G198500(dist=158851),TraesCS1A02G198700(dist=426343)	intergenic
Chaff weight per spikelet (middle)	1-356645225	1A	356645225	A/C	3.62506e-06	TraesCS1A02G198500(dist=168390),TraesCS1A02G198700(dist=416804)	intergenic
Spikelet weight (middle)	1-356651174	1A	356651174	G/C	9.91146e-06	TraesCS1A02G198500(dist=174339),TraesCS1A02G198700(dist=410855)	intergenic
Spike weight	1-356653024	1A	356653024	A/G	9.61401e-07	TraesCS1A02G198500(dist=176189),TraesCS1A02G198700(dist=409005)	intergenic
Spikelet weight (middle)	1-356653024	1A	356653024	A/G	3.69834e-06	TraesCS1A02G198500(dist=176189),TraesCS1A02G198700(dist=409005)	intergenic
Grain weight per spikelet (middle)	1-356653024	1A	356653024	A/G	8.48292e-06	TraesCS1A02G198500(dist=176189),TraesCS1A02G198700(dist=409005)	intergenic
Spikelet weight (middle)	1-356657388	1A	356657388	T/C	9.65038e-06	TraesCS1A02G198500(dist=180553),TraesCS1A02G198700(dist=404641)	intergenic
Spikelet weight (middle)	1-356658090	1A	356658090	T/A	6.19484e-06	TraesCS1A02G198500(dist=181255),TraesCS1A02G198700(dist=403939)	intergenic
Spikelet weight (middle)	1-356671744	1A	356671744	T/A	8.82329e-06	TraesCS1A02G198500(dist=194909),TraesCS1A02G198700(dist=390285)	intergenic
Spikelet weight (middle)	1-356676940	1A	356676940	G/A	7.41314e-07	TraesCS1A02G198500(dist=200105),TraesCS1A02G198700(dist=385089)	intergenic
Grain weight per spikelet (middle)	1-356676940	1A	356676940	G/A	3.59226e-06	TraesCS1A02G198500(dist=200105),TraesCS1A02G198700(dist=385089)	intergenic
Spikelet weight (middle)	1-356689940	1A	356689940	A/T	8.69866e-06	TraesCS1A02G198500(dist=213105),TraesCS1A02G198700(dist=372089)	intergenic
Spikelet weight (middle)	1-356691770	1A	356691770	T/C	9.28658e-06	TraesCS1A02G198500(dist=214935),TraesCS1A02G198700(dist=370259)	intergenic
Spikelet weight (middle)	1-356697128	1A	356697128	T/C	6.24986e-06	TraesCS1A02G198500(dist=220293),TraesCS1A02G198700(dist=364901)	intergenic
Spikelet weight (middle)	1-356697850	1A	356697850	A/C	8.09476e-06	TraesCS1A02G198500(dist=221015),TraesCS1A02G198700(dist=364179)	intergenic
Spikelet weight (middle)	1-356699526	1A	356699526	A/C	1.44347e-06	TraesCS1A02G198500(dist=222691),TraesCS1A02G198700(dist=362503)	intergenic
Grain weight per spikelet (middle)	1-356699526	1A	356699526	A/C	8.4931e-06	TraesCS1A02G198500(dist=222691),TraesCS1A02G198700(dist=362503)	intergenic
Spikelet weight (middle)	1-356699909	1A	356699909	A/G	9.69622e-06	TraesCS1A02G198500(dist=223074),TraesCS1A02G198700(dist=362120)	intergenic
Spikelet weight (middle)	1-356701285	1A	356701285	A/G	9.84991e-06	TraesCS1A02G198500(dist=224450),TraesCS1A02G198700(dist=360744)	intergenic
Spikelet weight (middle)	1-356704519	1A	356704519	A/C	9.69622e-06	TraesCS1A02G198500(dist=227684),TraesCS1A02G198700(dist=357510)	intergenic
Spikelet weight (middle)	1-356707442	1A	356707442	T/A	7.04765e-06	TraesCS1A02G198500(dist=230607),TraesCS1A02G198700(dist=354587)	intergenic
Spikelet weight (middle)	1-356708685	1A	356708685	C/A	3.91643e-06	TraesCS1A02G198500(dist=231850),TraesCS1A02G198700(dist=353344)	intergenic
Spikelet weight (middle)	1-356737943	1A	356737943	G/C	8.64443e-06	TraesCS1A02G198500(dist=261108),TraesCS1A02G198700(dist=324086)	intergenic
Spikelet weight (middle)	1-356739493	1A	356739493	T/C	6.61064e-06	TraesCS1A02G198500(dist=262658),TraesCS1A02G198700(dist=322536)	intergenic
Spikelet weight (middle)	1-356742681	1A	356742681	A/G	8.63937e-06	TraesCS1A02G198500(dist=265846),TraesCS1A02G198700(dist=319348)	intergenic
Spikelet weight (middle)	1-356764794	1A	356764794	T/C	7.09032e-06	TraesCS1A02G198500(dist=287959),TraesCS1A02G198700(dist=297235)	intergenic
Spikelet weight (middle)	1-356765747	1A	356765747	G/C	9.80165e-06	TraesCS1A02G198500(dist=288912),TraesCS1A02G198700(dist=296282)	intergenic
Spikelet weight (middle)	1-356765789	1A	356765789	T/C	8.69866e-06	TraesCS1A02G198500(dist=288954),TraesCS1A02G198700(dist=296240)	intergenic
Spikelet weight (middle)	1-356770369	1A	356770369	A/G	6.97741e-06	TraesCS1A02G198500(dist=293534),TraesCS1A02G198700(dist=291660)	intergenic
Spikelet weight (middle)	1-356771790	1A	356771790	T/C	9.28658e-06	TraesCS1A02G198500(dist=294955),TraesCS1A02G198700(dist=290239)	intergenic
Spikelet weight (middle)	1-356771857	1A	356771857	A/G	9.84991e-06	TraesCS1A02G198500(dist=295022),TraesCS1A02G198700(dist=290172)	intergenic
Spikelet weight (middle)	1-356773802	1A	356773802	A/G	5.18294e-06	TraesCS1A02G198500(dist=296967),TraesCS1A02G198700(dist=288227)	intergenic
Spikelet weight (middle)	1-356775748	1A	356775748	A/G	5.15675e-06	TraesCS1A02G198500(dist=298913),TraesCS1A02G198700(dist=286281)	intergenic
Spikelet weight (middle)	1-356775771	1A	356775771	T/C	5.95305e-07	TraesCS1A02G198500(dist=298936),TraesCS1A02G198700(dist=286258)	intergenic
Grain weight per spikelet (middle)	1-356775771	1A	356775771	T/C	3.73067e-06	TraesCS1A02G198500(dist=298936),TraesCS1A02G198700(dist=286258)	intergenic
Chaff weight per spikelet (middle)	1-356775771	1A	356775771	T/C	7.01772e-06	TraesCS1A02G198500(dist=298936),TraesCS1A02G198700(dist=286258)	intergenic
Spikelet weight (middle)	1-356776436	1A	356776436	C/T	8.88915e-06	TraesCS1A02G198500(dist=299601),TraesCS1A02G198700(dist=285593)	intergenic
Spikelet weight (middle)	1-356785862	1A	356785862	C/G	7.63907e-06	TraesCS1A02G198500(dist=309027),TraesCS1A02G198700(dist=276167)	intergenic
Spikelet weight (middle)	1-356787726	1A	356787726	T/G	5.96778e-06	TraesCS1A02G198500(dist=310891),TraesCS1A02G198700(dist=274303)	intergenic
Spikelet weight (middle)	1-356792642	1A	356792642	T/G	6.46973e-06	TraesCS1A02G198500(dist=315807),TraesCS1A02G198700(dist=269387)	intergenic
Spikelet weight (middle)	1-356793427	1A	356793427	A/T	8.67106e-06	TraesCS1A02G198500(dist=316592),TraesCS1A02G198700(dist=268602)	intergenic
Spikelet weight (middle)	1-356793879	1A	356793879	A/G	7.04765e-06	TraesCS1A02G198500(dist=317044),TraesCS1A02G198700(dist=268150)	intergenic
Spikelet weight (middle)	1-356795081	1A	356795081	T/G	9.94465e-06	TraesCS1A02G198500(dist=318246),TraesCS1A02G198700(dist=266948)	intergenic
Spikelet weight (middle)	1-356796150	1A	356796150	T/C	9.9321e-06	TraesCS1A02G198500(dist=319315),TraesCS1A02G198700(dist=265879)	intergenic
Spikelet weight (middle)	1-356796261	1A	356796261	A/G	6.20235e-06	TraesCS1A02G198500(dist=319426),TraesCS1A02G198700(dist=265768)	intergenic
Spikelet weight (middle)	1-356799576	1A	356799576	G/A	6.3785e-06	TraesCS1A02G198500(dist=322741),TraesCS1A02G198700(dist=262453)	intergenic
Spikelet weight (middle)	1-356814708	1A	356814708	C/T	7.04765e-06	TraesCS1A02G198500(dist=337873),TraesCS1A02G198700(dist=247321)	intergenic
Spikelet weight (middle)	1-356818104	1A	356818104	G/A	4.96024e-06	TraesCS1A02G198500(dist=341269),TraesCS1A02G198700(dist=243925)	intergenic
Spikelet weight (middle)	1-356818135	1A	356818135	A/G	5.33333e-06	TraesCS1A02G198500(dist=341300),TraesCS1A02G198700(dist=243894)	intergenic
Spikelet weight (middle)	1-356818139	1A	356818139	A/G	9.76556e-06	TraesCS1A02G198500(dist=341304),TraesCS1A02G198700(dist=243890)	intergenic
Spikelet weight (middle)	1-356821413	1A	356821413	C/T	7.78837e-06	TraesCS1A02G198500(dist=344578),TraesCS1A02G198700(dist=240616)	intergenic
Spikelet weight (middle)	1-356823682	1A	356823682	T/G	9.21014e-06	TraesCS1A02G198500(dist=346847),TraesCS1A02G198700(dist=238347)	intergenic
Spikelet weight (middle)	1-356827079	1A	356827079	T/C	6.24986e-06	TraesCS1A02G198500(dist=350244),TraesCS1A02G198700(dist=234950)	intergenic
Spikelet weight (middle)	1-356828801	1A	356828801	T/C	7.99325e-06	TraesCS1A02G198500(dist=351966),TraesCS1A02G198700(dist=233228)	intergenic
Spikelet weight (middle)	1-356828905	1A	356828905	T/C	9.58227e-06	TraesCS1A02G198500(dist=352070),TraesCS1A02G198700(dist=233124)	intergenic
Spikelet weight (middle)	1-356834121	1A	356834121	A/G	9.06869e-06	TraesCS1A02G198500(dist=357286),TraesCS1A02G198700(dist=227908)	intergenic
Spikelet weight (middle)	1-356844816	1A	356844816	C/G	7.04765e-06	TraesCS1A02G198500(dist=367981),TraesCS1A02G198700(dist=217213)	intergenic
Spikelet weight (middle)	1-356845686	1A	356845686	T/C	9.94465e-06	TraesCS1A02G198500(dist=368851),TraesCS1A02G198700(dist=216343)	intergenic
Spikelet weight (middle)	1-356849894	1A	356849894	G/A	6.72577e-06	TraesCS1A02G198500(dist=373059),TraesCS1A02G198700(dist=212135)	intergenic
Spikelet weight (middle)	1-356853904	1A	356853904	A/G	5.51703e-06	TraesCS1A02G198500(dist=377069),TraesCS1A02G198700(dist=208125)	intergenic
Spikelet weight (middle)	1-356854063	1A	356854063	A/C	9.84991e-06	TraesCS1A02G198500(dist=377228),TraesCS1A02G198700(dist=207966)	intergenic
Spikelet weight (middle)	1-356861801	1A	356861801	T/A	9.80628e-06	TraesCS1A02G198500(dist=384966),TraesCS1A02G198700(dist=200228)	intergenic
Thousand kernal weight (middle)	1-356863537	1A	356863537	T/C	8.37564e-06	TraesCS1A02G198500(dist=386702),TraesCS1A02G198700(dist=198492)	intergenic
Spikelet weight (middle)	1-356867613	1A	356867613	T/C	5.44918e-06	TraesCS1A02G198500(dist=390778),TraesCS1A02G198700(dist=194416)	intergenic
Spikelet weight (middle)	1-356869961	1A	356869961	A/T	8.45164e-06	TraesCS1A02G198500(dist=393126),TraesCS1A02G198700(dist=192068)	intergenic
Thousand kernal weight (entire spike)	1-356888427	1A	356888427	A/G	7.24105e-06	TraesCS1A02G198500(dist=411592),TraesCS1A02G198700(dist=173602)	intergenic
Spikelet weight (middle)	1-356890051	1A	356890051	C/T	7.00659e-06	TraesCS1A02G198500(dist=413216),TraesCS1A02G198700(dist=171978)	intergenic
Spikelet weight (middle)	1-356892767	1A	356892767	T/C	3.85323e-06	TraesCS1A02G198500(dist=415932),TraesCS1A02G198700(dist=169262)	intergenic
Spikelet weight (middle)	1-356893882	1A	356893882	C/T	8.69866e-06	TraesCS1A02G198500(dist=417047),TraesCS1A02G198700(dist=168147)	intergenic
Spikelet weight (middle)	1-356893956	1A	356893956	A/G	6.96692e-06	TraesCS1A02G198500(dist=417121),TraesCS1A02G198700(dist=168073)	intergenic
Spikelet weight (middle)	1-356896017	1A	356896017	A/G	4.22137e-06	TraesCS1A02G198500(dist=419182),TraesCS1A02G198700(dist=166012)	intergenic
Spikelet weight (middle)	1-356901247	1A	356901247	T/A	5.60542e-06	TraesCS1A02G198500(dist=424412),TraesCS1A02G198700(dist=160782)	intergenic
Spikelet weight (middle)	1-356903210	1A	356903210	A/G	7.04765e-06	TraesCS1A02G198500(dist=426375),TraesCS1A02G198700(dist=158819)	intergenic
Spikelet weight (middle)	1-356904785	1A	356904785	C/G	2.17171e-06	TraesCS1A02G198500(dist=427950),TraesCS1A02G198700(dist=157244)	intergenic
Grain weight per spikelet (middle)	1-356904785	1A	356904785	C/G	9.3823e-06	TraesCS1A02G198500(dist=427950),TraesCS1A02G198700(dist=157244)	intergenic
Spikelet weight (middle)	1-356904836	1A	356904836	T/G	4.32692e-06	TraesCS1A02G198500(dist=428001),TraesCS1A02G198700(dist=157193)	intergenic
Spikelet weight (middle)	1-356905611	1A	356905611	C/T	9.91719e-06	TraesCS1A02G198500(dist=428776),TraesCS1A02G198700(dist=156418)	intergenic
Thousand kernal weight (entire spike)	1-356910889	1A	356910889	A/G	8.59339e-06	TraesCS1A02G198500(dist=434054),TraesCS1A02G198700(dist=151140)	intergenic
Spikelet weight (middle)	1-356912373	1A	356912373	T/C	9.80628e-06	TraesCS1A02G198500(dist=435538),TraesCS1A02G198700(dist=149656)	intergenic
Spikelet weight (middle)	1-356912928	1A	356912928	T/G	9.80628e-06	TraesCS1A02G198500(dist=436093),TraesCS1A02G198700(dist=149101)	intergenic
Spikelet weight (middle)	1-356915393	1A	356915393	A/G	5.53215e-06	TraesCS1A02G198500(dist=438558),TraesCS1A02G198700(dist=146636)	intergenic
Spikelet weight (middle)	1-356922918	1A	356922918	A/G	6.5081e-06	TraesCS1A02G198500(dist=446083),TraesCS1A02G198700(dist=139111)	intergenic
Spikelet weight (middle)	1-356928629	1A	356928629	G/A	4.46309e-06	TraesCS1A02G198500(dist=451794),TraesCS1A02G198700(dist=133400)	intergenic
Spikelet weight (middle)	1-356928877	1A	356928877	T/G	5.71806e-06	TraesCS1A02G198500(dist=452042),TraesCS1A02G198700(dist=133152)	intergenic
Chaff weight per spikelet (middle)	1-356928900	1A	356928900	C/G	8.28546e-06	TraesCS1A02G198500(dist=452065),TraesCS1A02G198700(dist=133129)	intergenic
Spikelet weight (middle)	1-356935607	1A	356935607	T/C	9.91572e-06	TraesCS1A02G198500(dist=458772),TraesCS1A02G198700(dist=126422)	intergenic
Spikelet weight (middle)	1-356936981	1A	356936981	T/C	9.94465e-06	TraesCS1A02G198500(dist=460146),TraesCS1A02G198700(dist=125048)	intergenic
Spikelet weight (middle)	1-356939652	1A	356939652	G/A	9.15288e-06	TraesCS1A02G198500(dist=462817),TraesCS1A02G198700(dist=122377)	intergenic
Spikelet weight (middle)	1-356940529	1A	356940529	A/G	8.69866e-06	TraesCS1A02G198500(dist=463694),TraesCS1A02G198700(dist=121500)	intergenic
Spikelet weight (middle)	1-356941054	1A	356941054	T/C	8.14836e-06	TraesCS1A02G198500(dist=464219),TraesCS1A02G198700(dist=120975)	intergenic
Spikelet weight (middle)	1-356943644	1A	356943644	T/C	8.60355e-06	TraesCS1A02G198500(dist=466809),TraesCS1A02G198700(dist=118385)	intergenic
Spikelet weight (middle)	1-356946521	1A	356946521	A/C	9.98723e-06	TraesCS1A02G198500(dist=469686),TraesCS1A02G198700(dist=115508)	intergenic
Spikelet weight (middle)	1-356947017	1A	356947017	G/C	7.04765e-06	TraesCS1A02G198500(dist=470182),TraesCS1A02G198700(dist=115012)	intergenic
Spikelet weight (middle)	1-356949250	1A	356949250	A/G	9.84991e-06	TraesCS1A02G198500(dist=472415),TraesCS1A02G198700(dist=112779)	intergenic
Spikelet weight (middle)	1-356949655	1A	356949655	T/C	6.24986e-06	TraesCS1A02G198500(dist=472820),TraesCS1A02G198700(dist=112374)	intergenic
Spikelet weight (middle)	1-356950404	1A	356950404	G/A	5.82303e-06	TraesCS1A02G198500(dist=473569),TraesCS1A02G198700(dist=111625)	intergenic
Spikelet weight (middle)	1-356953785	1A	356953785	C/T	7.5877e-06	TraesCS1A02G198500(dist=476950),TraesCS1A02G198700(dist=108244)	intergenic
Spikelet weight (middle)	1-356955909	1A	356955909	A/G	4.67346e-06	TraesCS1A02G198500(dist=479074),TraesCS1A02G198700(dist=106120)	intergenic
Spikelet weight (middle)	1-356967712	1A	356967712	C/T	8.90719e-06	TraesCS1A02G198500(dist=490877),TraesCS1A02G198700(dist=94317)	intergenic
Spikelet weight (middle)	1-356996803	1A	356996803	A/C	7.99958e-06	TraesCS1A02G198500(dist=519968),TraesCS1A02G198700(dist=65226)	intergenic
Spikelet weight (middle)	1-356999919	1A	356999919	A/G	9.93908e-06	TraesCS1A02G198500(dist=523084),TraesCS1A02G198700(dist=62110)	intergenic
Spikelet weight (middle)	1-357001521	1A	357001521	T/G	4.18598e-06	TraesCS1A02G198500(dist=524686),TraesCS1A02G198700(dist=60508)	intergenic
Spikelet weight (middle)	1-357011817	1A	357011817	C/G	8.22635e-06	TraesCS1A02G198500(dist=534982),TraesCS1A02G198700(dist=50212)	intergenic
Spikelet weight (middle)	1-357026311	1A	357026311	C/T	8.39367e-06	TraesCS1A02G198500(dist=549476),TraesCS1A02G198700(dist=35718)	intergenic
Chaff weight per spikelet (middle)	1-357028327	1A	357028327	C/T	4.23286e-06	TraesCS1A02G198500(dist=551492),TraesCS1A02G198700(dist=33702)	intergenic
Spikelet weight (middle)	1-357044994	1A	357044994	A/G	4.7169e-06	TraesCS1A02G198500(dist=568159),TraesCS1A02G198700(dist=17035)	intergenic
Spikelet weight (middle)	1-357046771	1A	357046771	G/T	9.21014e-06	TraesCS1A02G198500(dist=569936),TraesCS1A02G198700(dist=15258)	intergenic
Spikelet weight (middle)	1-357049790	1A	357049790	A/G	2.45002e-06	TraesCS1A02G198500(dist=572955),TraesCS1A02G198700(dist=12239)	intergenic
Spikelet weight (middle)	1-357051122	1A	357051122	A/G	6.24986e-06	TraesCS1A02G198500(dist=574287),TraesCS1A02G198700(dist=10907)	intergenic
Spikelet weight (middle)	1-357052680	1A	357052680	T/C	3.85323e-06	TraesCS1A02G198500(dist=575845),TraesCS1A02G198700(dist=9349)	intergenic
Spikelet weight (middle)	1-357055733	1A	357055733	C/T	9.69622e-06	TraesCS1A02G198500(dist=578898),TraesCS1A02G198700(dist=6296)	intergenic
Spikelet weight (middle)	1-357065886	1A	357065886	T/C	6.24986e-06	TraesCS1A02G198700	intronic
Spikelet weight (middle)	1-357080069	1A	357080069	T/C	9.87767e-06	TraesCS1A02G198700(dist=2800),TraesCS1A02G198800(dist=40985)	intergenic
Spikelet weight (middle)	1-357086733	1A	357086733	T/C	8.52252e-06	TraesCS1A02G198700(dist=9464),TraesCS1A02G198800(dist=34321)	intergenic
Thousand kernal weight (entire spike)	1-357141928	1A	357141928	C/T	1.33552e-06	TraesCS1A02G198800(dist=17933),TraesCS1A02G198900(dist=273014)	intergenic
Spike weight	1-357141928	1A	357141928	C/T	6.57539e-06	TraesCS1A02G198800(dist=17933),TraesCS1A02G198900(dist=273014)	intergenic
Spikelet weight (middle)	1-357141928	1A	357141928	C/T	1.45166e-06	TraesCS1A02G198800(dist=17933),TraesCS1A02G198900(dist=273014)	intergenic
Grain weight per spikelet (middle)	1-357141928	1A	357141928	C/T	5.17975e-06	TraesCS1A02G198800(dist=17933),TraesCS1A02G198900(dist=273014)	intergenic
Spikelet weight (middle)	1-357213886	1A	357213886	T/C	4.95486e-06	TraesCS1A02G198800(dist=89891),TraesCS1A02G198900(dist=201056)	intergenic
Spikelet weight (middle)	1-357245240	1A	357245240	T/C	6.78867e-06	TraesCS1A02G198800(dist=121245),TraesCS1A02G198900(dist=169702)	intergenic
Thousand kernal weight (entire spike)	1-357260954	1A	357260954	A/G	5.91847e-06	TraesCS1A02G198800(dist=136959),TraesCS1A02G198900(dist=153988)	intergenic
Spikelet weight (middle)	1-357274760	1A	357274760	A/G	5.96121e-06	TraesCS1A02G198800(dist=150765),TraesCS1A02G198900(dist=140182)	intergenic
Spikelet weight (middle)	1-357276206	1A	357276206	T/C	8.71799e-06	TraesCS1A02G198800(dist=152211),TraesCS1A02G198900(dist=138736)	intergenic
Spikelet weight (middle)	1-357294176	1A	357294176	C/T	4.09075e-06	TraesCS1A02G198800(dist=170181),TraesCS1A02G198900(dist=120766)	intergenic
Spikelet weight (middle)	1-357301786	1A	357301786	G/A	8.69866e-06	TraesCS1A02G198800(dist=177791),TraesCS1A02G198900(dist=113156)	intergenic
Spikelet weight (middle)	1-357353273	1A	357353273	T/C	9.80628e-06	TraesCS1A02G198800(dist=229278),TraesCS1A02G198900(dist=61669)	intergenic
Spikelet weight (middle)	1-357397941	1A	357397941	T/C	5.4582e-06	TraesCS1A02G198800(dist=273946),TraesCS1A02G198900(dist=17001)	intergenic
Spikelet weight (middle)	1-357418334	1A	357418334	T/C	9.28658e-06	TraesCS1A02G198900(TraesCS1A02G198900.1:c.*182C>T)	UTR3
Spikelet weight (middle)	1-357421194	1A	357421194	T/C	6.5191e-06	TraesCS1A02G198900(dist=2821),TraesCS1A02G199000(dist=341878)	intergenic
Spikelet weight (middle)	1-357425938	1A	357425938	C/T	6.12207e-06	TraesCS1A02G198900(dist=7565),TraesCS1A02G199000(dist=337134)	intergenic
Spikelet weight (middle)	1-357429280	1A	357429280	G/A	9.80283e-06	TraesCS1A02G198900(dist=10907),TraesCS1A02G199000(dist=333792)	intergenic
Spikelet weight (middle)	1-357431935	1A	357431935	G/A	8.60355e-06	TraesCS1A02G198900(dist=13562),TraesCS1A02G199000(dist=331137)	intergenic
Spikelet weight (middle)	1-357432016	1A	357432016	C/A	8.65237e-06	TraesCS1A02G198900(dist=13643),TraesCS1A02G199000(dist=331056)	intergenic
Spikelet weight (middle)	1-357432017	1A	357432017	G/A	8.65237e-06	TraesCS1A02G198900(dist=13644),TraesCS1A02G199000(dist=331055)	intergenic
Spikelet weight (middle)	1-357434902	1A	357434902	G/A	5.44119e-06	TraesCS1A02G198900(dist=16529),TraesCS1A02G199000(dist=328170)	intergenic
Spikelet weight (middle)	1-357514335	1A	357514335	A/G	6.97741e-06	TraesCS1A02G198900(dist=95962),TraesCS1A02G199000(dist=248737)	intergenic
Thousand kernal weight (entire spike)	1-357647820	1A	357647820	A/G	7.24105e-06	TraesCS1A02G198900(dist=229447),TraesCS1A02G199000(dist=115252)	intergenic
Thousand kernal weight (entire spike)	1-358083570	1A	358083570	A/G	4.76872e-06	TraesCS1A02G199200(dist=292893),TraesCS1A02G199300(dist=67889)	intergenic
Spikelet weight (middle)	1-358331688	1A	358331688	A/G	9.89475e-06	TraesCS1A02G199500(dist=152195),TraesCS1A02G199600(dist=429692)	intergenic
Spikelet weight (middle)	1-358526509	1A	358526509	C/T	8.91275e-06	TraesCS1A02G199500(dist=347016),TraesCS1A02G199600(dist=234871)	intergenic
Thousand kernal weight (entire spike)	1-358592854	1A	358592854	A/G	1.37421e-06	TraesCS1A02G199500(dist=413361),TraesCS1A02G199600(dist=168526)	intergenic
Spikelet weight (middle)	1-358621134	1A	358621134	A/G	5.32666e-06	TraesCS1A02G199500(dist=441641),TraesCS1A02G199600(dist=140246)	intergenic
Spikelet weight (middle)	1-358725732	1A	358725732	A/G	1.25326e-06	TraesCS1A02G199500(dist=546239),TraesCS1A02G199600(dist=35648)	intergenic
Grain weight per spikelet (middle)	1-358725732	1A	358725732	A/G	7.32954e-06	TraesCS1A02G199500(dist=546239),TraesCS1A02G199600(dist=35648)	intergenic
Spikelet weight (middle)	1-358814351	1A	358814351	C/A	2.29311e-07	TraesCS1A02G199600(dist=42325),TraesCS1A02G199700(dist=106884)	intergenic
Grain weight per spikelet (middle)	1-358814351	1A	358814351	C/A	1.38042e-06	TraesCS1A02G199600(dist=42325),TraesCS1A02G199700(dist=106884)	intergenic
Chaff weight per spikelet (middle)	1-358814351	1A	358814351	C/A	8.52786e-06	TraesCS1A02G199600(dist=42325),TraesCS1A02G199700(dist=106884)	intergenic
Thousand kernal weight (entire spike)	1-359096327	1A	359096327	A/G	6.09793e-06	TraesCS1A02G199700(dist=172531),TraesCS1A02G199800(dist=95363)	intergenic
Spikelet weight (middle)	1-359145574	1A	359145574	A/G	8.87277e-06	TraesCS1A02G199700(dist=221778),TraesCS1A02G199800(dist=46116)	intergenic
Spikelet weight (middle)	1-359259290	1A	359259290	T/C	3.22478e-06	TraesCS1A02G199900(dist=13657),TraesCS1A02G200000(dist=429964)	intergenic
Spikelet weight (middle)	1-359278270	1A	359278270	G/A	8.69866e-06	TraesCS1A02G199900(dist=32637),TraesCS1A02G200000(dist=410984)	intergenic
Thousand kernal weight (entire spike)	1-359301344	1A	359301344	T/C	2.22395e-06	TraesCS1A02G199900(dist=55711),TraesCS1A02G200000(dist=387910)	intergenic
Spikelet weight (middle)	1-359354075	1A	359354075	T/C	9.80628e-06	TraesCS1A02G199900(dist=108442),TraesCS1A02G200000(dist=335179)	intergenic
Spikelet weight (middle)	1-359466314	1A	359466314	G/A	9.52398e-06	TraesCS1A02G199900(dist=220681),TraesCS1A02G200000(dist=222940)	intergenic
Thousand kernal weight (entire spike)	1-359512513	1A	359512513	A/G	2.90415e-06	TraesCS1A02G199900(dist=266880),TraesCS1A02G200000(dist=176741)	intergenic
Spike weight	1-359747687	1A	359747687	T/C	6.9633e-06	TraesCS1A02G200000(dist=56906),TraesCS1A02G200100(dist=232512)	intergenic
Spikelet weight (middle)	1-359747687	1A	359747687	T/C	3.4088e-06	TraesCS1A02G200000(dist=56906),TraesCS1A02G200100(dist=232512)	intergenic
Grain weight per spikelet (middle)	1-359747687	1A	359747687	T/C	5.01662e-06	TraesCS1A02G200000(dist=56906),TraesCS1A02G200100(dist=232512)	intergenic
Spikelet weight (middle)	1-359805100	1A	359805100	T/C	8.69866e-06	TraesCS1A02G200000(dist=114319),TraesCS1A02G200100(dist=175099)	intergenic
Thousand kernal weight (entire spike)	1-361420007	1A	361420007	T/C	7.31336e-07	TraesCS1A02G200800(dist=60954),TraesCS1A02G200900(dist=89855)	intergenic
Thousand kernal weight (entire spike)	1-361435713	1A	361435713	A/G	7.20741e-06	TraesCS1A02G200800(dist=76660),TraesCS1A02G200900(dist=74149)	intergenic
Thousand kernal weight (entire spike)	1-361453428	1A	361453428	T/C	8.56114e-06	TraesCS1A02G200800(dist=94375),TraesCS1A02G200900(dist=56434)	intergenic
Thousand kernal weight (entire spike)	1-361475907	1A	361475907	T/C	1.53558e-06	TraesCS1A02G200800(dist=116854),TraesCS1A02G200900(dist=33955)	intergenic
Spikelet weight (middle)	1-361475907	1A	361475907	T/C	6.32225e-06	TraesCS1A02G200800(dist=116854),TraesCS1A02G200900(dist=33955)	intergenic
Thousand kernal weight (entire spike)	1-361590923	1A	361590923	T/C	5.91847e-06	TraesCS1A02G200900(dist=73808),TraesCS1A02G201000(dist=468809)	intergenic
Thousand kernal weight (entire spike)	1-361691204	1A	361691204	A/G	5.91847e-06	TraesCS1A02G200900(dist=174089),TraesCS1A02G201000(dist=368528)	intergenic
Spikelet weight (middle)	1-361803958	1A	361803958	T/C	8.38261e-06	TraesCS1A02G200900(dist=286843),TraesCS1A02G201000(dist=255774)	intergenic
Thousand kernal weight (entire spike)	1-361854150	1A	361854150	T/C	7.24105e-06	TraesCS1A02G200900(dist=337035),TraesCS1A02G201000(dist=205582)	intergenic
Spikelet weight (middle)	1-361919037	1A	361919037	T/C	4.33279e-06	TraesCS1A02G200900(dist=401922),TraesCS1A02G201000(dist=140695)	intergenic
Thousand kernal weight (entire spike)	1-361978893	1A	361978893	A/G	7.24105e-06	TraesCS1A02G200900(dist=461778),TraesCS1A02G201000(dist=80839)	intergenic
Thousand kernal weight (entire spike)	1-362024697	1A	362024697	A/G	2.71063e-06	TraesCS1A02G200900(dist=507582),TraesCS1A02G201000(dist=35035)	intergenic
Thousand kernal weight (entire spike)	1-362171847	1A	362171847	T/A	4.51074e-06	TraesCS1A02G201000(dist=108680),TraesCS1A02G201100(dist=19057)	intergenic
Thousand kernal weight (entire spike)	1-362242861	1A	362242861	T/C	7.28499e-06	TraesCS1A02G201300(dist=32572),TraesCS1A02G201400(dist=160253)	intergenic
Thousand kernal weight (entire spike)	1-362289168	1A	362289168	G/A	1.8119e-06	TraesCS1A02G201300(dist=78879),TraesCS1A02G201400(dist=113946)	intergenic
Grain weight per spikelet/spikelet weight (middle)	1-362668395	1A	362668395	T/C	8.1746e-07	TraesCS1A02G201500(dist=45489),TraesCS1A02G201600(dist=193548)	intergenic
Chaff weight per spikelet/spikelet weight (middle)	1-362668395	1A	362668395	T/C	8.1746e-07	TraesCS1A02G201500(dist=45489),TraesCS1A02G201600(dist=193548)	intergenic
Grain weight per spikelet/spikelet weight (middle)	1-362668404	1A	362668404	T/G	8.90865e-08	TraesCS1A02G201500(dist=45498),TraesCS1A02G201600(dist=193539)	intergenic
Chaff weight per spikelet/spikelet weight (middle)	1-362668404	1A	362668404	T/G	8.90865e-08	TraesCS1A02G201500(dist=45498),TraesCS1A02G201600(dist=193539)	intergenic
Spikelet weight (middle)	1-362792533	1A	362792533	A/G	7.72462e-06	TraesCS1A02G201500(dist=169627),TraesCS1A02G201600(dist=69410)	intergenic
Spikelet weight (middle)	1-362813676	1A	362813676	C/T	8.52252e-06	TraesCS1A02G201500(dist=190770),TraesCS1A02G201600(dist=48267)	intergenic
Spikelet weight (middle)	1-363422410	1A	363422410	A/G	9.30775e-06	TraesCS1A02G202100	intronic
Spikelet weight (middle)	1-363422562	1A	363422562	G/T	6.27123e-06	TraesCS1A02G202100	intronic
Thousand kernal weight (entire spike)	1-363573959	1A	363573959	C/G	9.24095e-06	ENSRNA050013953(dist=43112),TraesCS1A02G202400(dist=26758)	intergenic
Spikelet weight (middle)	1-366736651	1A	366736651	A/G	7.63232e-06	TraesCS1A02G204700(dist=191979),TraesCS1A02G204800(dist=251735)	intergenic
Chaff weight per spikelet (middle)	1-367501392	1A	367501392	T/C	5.86929e-06	TraesCS1A02G205200(dist=63310),TraesCS1A02G205300(dist=368701)	intergenic
Thousand kernal weight (entire spike)	1-369498940	1A	369498940	T/A	7.23087e-08	TraesCS1A02G207600(dist=1093)	upstream
Spikelet weight (middle)	1-369498940	1A	369498940	T/A	1.18874e-06	TraesCS1A02G207600(dist=1093)	upstream
Grain weight per spikelet (middle)	1-369498940	1A	369498940	T/A	1.75612e-06	TraesCS1A02G207600(dist=1093)	upstream
Thousand kernal weight (middle)	1-369498940	1A	369498940	T/A	9.90758e-06	TraesCS1A02G207600(dist=1093)	upstream
Thousand kernal weight (entire spike)	1-369499143	1A	369499143	A/G	6.59741e-06	TraesCS1A02G207600(dist=1296)	upstream
Thousand kernal weight (entire spike)	1-369499183	1A	369499183	T/C	6.59741e-06	TraesCS1A02G207600(dist=1336)	upstream
Thousand kernal weight (entire spike)	1-369514215	1A	369514215	C/T	2.77517e-07	TraesCS1A02G207700(dist=331)	upstream
Spikelet weight (middle)	1-369514215	1A	369514215	C/T	6.74461e-06	TraesCS1A02G207700(dist=331)	upstream
Grain weight per spikelet (middle)	1-369514215	1A	369514215	C/T	8.55644e-06	TraesCS1A02G207700(dist=331)	upstream
Thousand kernal weight (entire spike)	1-369514230	1A	369514230	A/G	2.77517e-07	TraesCS1A02G207700(dist=346)	upstream
Spikelet weight (middle)	1-369514230	1A	369514230	A/G	6.74461e-06	TraesCS1A02G207700(dist=346)	upstream
Grain weight per spikelet (middle)	1-369514230	1A	369514230	A/G	8.55644e-06	TraesCS1A02G207700(dist=346)	upstream
Thousand kernal weight (entire spike)	1-369519464	1A	369519464	T/C	1.38489e-07	TraesCS1A02G207800(dist=61)	downstream
Spikelet weight (middle)	1-369519464	1A	369519464	T/C	5.98447e-06	TraesCS1A02G207800(dist=61)	downstream
Grain weight per spikelet (middle)	1-369519464	1A	369519464	T/C	9.52403e-06	TraesCS1A02G207800(dist=61)	downstream
Thousand kernal weight (entire spike)	1-369520969	1A	369520969	T/C	3.2209e-07	TraesCS1A02G207800(dist=1566)	downstream
Spikelet weight (middle)	1-369520969	1A	369520969	T/C	5.80174e-06	TraesCS1A02G207800(dist=1566)	downstream
Grain weight per spikelet (middle)	1-369520969	1A	369520969	T/C	8.48881e-06	TraesCS1A02G207800(dist=1566)	downstream
Thousand kernal weight (entire spike)	1-369521037	1A	369521037	T/C	3.2209e-07	TraesCS1A02G207800(dist=1634)	downstream
Spikelet weight (middle)	1-369521037	1A	369521037	T/C	5.80174e-06	TraesCS1A02G207800(dist=1634)	downstream
Grain weight per spikelet (middle)	1-369521037	1A	369521037	T/C	8.48881e-06	TraesCS1A02G207800(dist=1634)	downstream
Thousand kernal weight (entire spike)	1-369521222	1A	369521222	A/G	7.02371e-08	TraesCS1A02G207800(dist=1819)	downstream
Spikelet weight (middle)	1-369521222	1A	369521222	A/G	7.62003e-07	TraesCS1A02G207800(dist=1819)	downstream
Grain weight per spikelet (middle)	1-369521222	1A	369521222	A/G	1.16146e-06	TraesCS1A02G207800(dist=1819)	downstream
Thousand kernal weight (entire spike)	1-369521314	1A	369521314	A/G	7.23087e-08	TraesCS1A02G207800(dist=1911)	downstream
Spikelet weight (middle)	1-369521314	1A	369521314	A/G	1.18874e-06	TraesCS1A02G207800(dist=1911)	downstream
Grain weight per spikelet (middle)	1-369521314	1A	369521314	A/G	1.75612e-06	TraesCS1A02G207800(dist=1911)	downstream
Thousand kernal weight (middle)	1-369521314	1A	369521314	A/G	9.90758e-06	TraesCS1A02G207800(dist=1911)	downstream
Thousand kernal weight (entire spike)	1-369521372	1A	369521372	G/C	7.23087e-08	TraesCS1A02G207800(dist=1969)	downstream
Spikelet weight (middle)	1-369521372	1A	369521372	G/C	1.18874e-06	TraesCS1A02G207800(dist=1969)	downstream
Grain weight per spikelet (middle)	1-369521372	1A	369521372	G/C	1.75612e-06	TraesCS1A02G207800(dist=1969)	downstream
Thousand kernal weight (middle)	1-369521372	1A	369521372	G/C	9.90758e-06	TraesCS1A02G207800(dist=1969)	downstream
Thousand kernal weight (entire spike)	1-369521537	1A	369521537	C/T	2.77517e-07	TraesCS1A02G207800(dist=2134),TraesCS1A02G207900(dist=57840)	intergenic
Spikelet weight (middle)	1-369521537	1A	369521537	C/T	6.74461e-06	TraesCS1A02G207800(dist=2134),TraesCS1A02G207900(dist=57840)	intergenic
Grain weight per spikelet (middle)	1-369521537	1A	369521537	C/T	8.55644e-06	TraesCS1A02G207800(dist=2134),TraesCS1A02G207900(dist=57840)	intergenic
Thousand kernal weight (entire spike)	1-369521660	1A	369521660	A/G	2.77517e-07	TraesCS1A02G207800(dist=2257),TraesCS1A02G207900(dist=57717)	intergenic
Spikelet weight (middle)	1-369521660	1A	369521660	A/G	6.74461e-06	TraesCS1A02G207800(dist=2257),TraesCS1A02G207900(dist=57717)	intergenic
Grain weight per spikelet (middle)	1-369521660	1A	369521660	A/G	8.55644e-06	TraesCS1A02G207800(dist=2257),TraesCS1A02G207900(dist=57717)	intergenic
Thousand kernal weight (entire spike)	1-369521848	1A	369521848	C/A	9.0823e-07	TraesCS1A02G207800(dist=2445),TraesCS1A02G207900(dist=57529)	intergenic
Thousand kernal weight (entire spike)	1-369522111	1A	369522111	T/G	1.01282e-06	TraesCS1A02G207800(dist=2708),TraesCS1A02G207900(dist=57266)	intergenic
Thousand kernal weight (entire spike)	1-369522610	1A	369522610	T/C	2.77517e-07	TraesCS1A02G207800(dist=3207),TraesCS1A02G207900(dist=56767)	intergenic
Spikelet weight (middle)	1-369522610	1A	369522610	T/C	6.74461e-06	TraesCS1A02G207800(dist=3207),TraesCS1A02G207900(dist=56767)	intergenic
Grain weight per spikelet (middle)	1-369522610	1A	369522610	T/C	8.55644e-06	TraesCS1A02G207800(dist=3207),TraesCS1A02G207900(dist=56767)	intergenic
Thousand kernal weight (entire spike)	1-369522700	1A	369522700	T/C	1.51927e-07	TraesCS1A02G207800(dist=3297),TraesCS1A02G207900(dist=56677)	intergenic
Spikelet weight (middle)	1-369522700	1A	369522700	T/C	7.74083e-06	TraesCS1A02G207800(dist=3297),TraesCS1A02G207900(dist=56677)	intergenic
Thousand kernal weight (entire spike)	1-369523088	1A	369523088	T/C	1.07616e-06	TraesCS1A02G207800(dist=3685),TraesCS1A02G207900(dist=56289)	intergenic
Thousand kernal weight (entire spike)	1-369523145	1A	369523145	A/G	4.81575e-07	TraesCS1A02G207800(dist=3742),TraesCS1A02G207900(dist=56232)	intergenic
Thousand kernal weight (entire spike)	1-369523156	1A	369523156	G/A	1.37665e-07	TraesCS1A02G207800(dist=3753),TraesCS1A02G207900(dist=56221)	intergenic
Spikelet weight (middle)	1-369523156	1A	369523156	G/A	3.37746e-06	TraesCS1A02G207800(dist=3753),TraesCS1A02G207900(dist=56221)	intergenic
Grain weight per spikelet (middle)	1-369523156	1A	369523156	G/A	4.38587e-06	TraesCS1A02G207800(dist=3753),TraesCS1A02G207900(dist=56221)	intergenic
Thousand kernal weight (entire spike)	1-369523430	1A	369523430	C/T	7.23087e-08	TraesCS1A02G207800(dist=4027),TraesCS1A02G207900(dist=55947)	intergenic
Spikelet weight (middle)	1-369523430	1A	369523430	C/T	1.18874e-06	TraesCS1A02G207800(dist=4027),TraesCS1A02G207900(dist=55947)	intergenic
Grain weight per spikelet (middle)	1-369523430	1A	369523430	C/T	1.75612e-06	TraesCS1A02G207800(dist=4027),TraesCS1A02G207900(dist=55947)	intergenic
Thousand kernal weight (middle)	1-369523430	1A	369523430	C/T	9.90758e-06	TraesCS1A02G207800(dist=4027),TraesCS1A02G207900(dist=55947)	intergenic
Thousand kernal weight (entire spike)	1-369524424	1A	369524424	C/T	1.07616e-06	TraesCS1A02G207800(dist=5021),TraesCS1A02G207900(dist=54953)	intergenic
Thousand kernal weight (entire spike)	1-369524570	1A	369524570	G/A	2.77517e-07	TraesCS1A02G207800(dist=5167),TraesCS1A02G207900(dist=54807)	intergenic
Spikelet weight (middle)	1-369524570	1A	369524570	G/A	6.74461e-06	TraesCS1A02G207800(dist=5167),TraesCS1A02G207900(dist=54807)	intergenic
Grain weight per spikelet (middle)	1-369524570	1A	369524570	G/A	8.55644e-06	TraesCS1A02G207800(dist=5167),TraesCS1A02G207900(dist=54807)	intergenic
Thousand kernal weight (entire spike)	1-369524638	1A	369524638	T/C	2.77517e-07	TraesCS1A02G207800(dist=5235),TraesCS1A02G207900(dist=54739)	intergenic
Spikelet weight (middle)	1-369524638	1A	369524638	T/C	6.74461e-06	TraesCS1A02G207800(dist=5235),TraesCS1A02G207900(dist=54739)	intergenic
Grain weight per spikelet (middle)	1-369524638	1A	369524638	T/C	8.55644e-06	TraesCS1A02G207800(dist=5235),TraesCS1A02G207900(dist=54739)	intergenic
Thousand kernal weight (entire spike)	1-369524643	1A	369524643	G/A	2.77517e-07	TraesCS1A02G207800(dist=5240),TraesCS1A02G207900(dist=54734)	intergenic
Spikelet weight (middle)	1-369524643	1A	369524643	G/A	6.74461e-06	TraesCS1A02G207800(dist=5240),TraesCS1A02G207900(dist=54734)	intergenic
Grain weight per spikelet (middle)	1-369524643	1A	369524643	G/A	8.55644e-06	TraesCS1A02G207800(dist=5240),TraesCS1A02G207900(dist=54734)	intergenic
Thousand kernal weight (entire spike)	1-369524799	1A	369524799	T/C	2.77517e-07	TraesCS1A02G207800(dist=5396),TraesCS1A02G207900(dist=54578)	intergenic
Spikelet weight (middle)	1-369524799	1A	369524799	T/C	6.74461e-06	TraesCS1A02G207800(dist=5396),TraesCS1A02G207900(dist=54578)	intergenic
Grain weight per spikelet (middle)	1-369524799	1A	369524799	T/C	8.55644e-06	TraesCS1A02G207800(dist=5396),TraesCS1A02G207900(dist=54578)	intergenic
Thousand kernal weight (entire spike)	1-369525056	1A	369525056	A/G	7.23087e-08	TraesCS1A02G207800(dist=5653),TraesCS1A02G207900(dist=54321)	intergenic
Spikelet weight (middle)	1-369525056	1A	369525056	A/G	1.18874e-06	TraesCS1A02G207800(dist=5653),TraesCS1A02G207900(dist=54321)	intergenic
Grain weight per spikelet (middle)	1-369525056	1A	369525056	A/G	1.75612e-06	TraesCS1A02G207800(dist=5653),TraesCS1A02G207900(dist=54321)	intergenic
Thousand kernal weight (middle)	1-369525056	1A	369525056	A/G	9.90758e-06	TraesCS1A02G207800(dist=5653),TraesCS1A02G207900(dist=54321)	intergenic
Thousand kernal weight (entire spike)	1-369525109	1A	369525109	T/C	3.26926e-07	TraesCS1A02G207800(dist=5706),TraesCS1A02G207900(dist=54268)	intergenic
Spikelet weight (middle)	1-369525109	1A	369525109	T/C	3.72298e-06	TraesCS1A02G207800(dist=5706),TraesCS1A02G207900(dist=54268)	intergenic
Grain weight per spikelet (middle)	1-369525109	1A	369525109	T/C	5.12293e-06	TraesCS1A02G207800(dist=5706),TraesCS1A02G207900(dist=54268)	intergenic
Thousand kernal weight (entire spike)	1-369525305	1A	369525305	T/C	9.06927e-06	TraesCS1A02G207800(dist=5902),TraesCS1A02G207900(dist=54072)	intergenic
Spikelet weight (middle)	1-369525305	1A	369525305	T/C	6.55145e-06	TraesCS1A02G207800(dist=5902),TraesCS1A02G207900(dist=54072)	intergenic
Grain weight per spikelet (middle)	1-369525305	1A	369525305	T/C	6.62685e-06	TraesCS1A02G207800(dist=5902),TraesCS1A02G207900(dist=54072)	intergenic
Thousand kernal weight (entire spike)	1-369526127	1A	369526127	G/C	7.23087e-08	TraesCS1A02G207800(dist=6724),TraesCS1A02G207900(dist=53250)	intergenic
Spikelet weight (middle)	1-369526127	1A	369526127	G/C	1.18874e-06	TraesCS1A02G207800(dist=6724),TraesCS1A02G207900(dist=53250)	intergenic
Grain weight per spikelet (middle)	1-369526127	1A	369526127	G/C	1.75612e-06	TraesCS1A02G207800(dist=6724),TraesCS1A02G207900(dist=53250)	intergenic
Thousand kernal weight (middle)	1-369526127	1A	369526127	G/C	9.90758e-06	TraesCS1A02G207800(dist=6724),TraesCS1A02G207900(dist=53250)	intergenic
Thousand kernal weight (entire spike)	1-369526214	1A	369526214	G/A	3.26926e-07	TraesCS1A02G207800(dist=6811),TraesCS1A02G207900(dist=53163)	intergenic
Spikelet weight (middle)	1-369526214	1A	369526214	G/A	3.72298e-06	TraesCS1A02G207800(dist=6811),TraesCS1A02G207900(dist=53163)	intergenic
Grain weight per spikelet (middle)	1-369526214	1A	369526214	G/A	5.12293e-06	TraesCS1A02G207800(dist=6811),TraesCS1A02G207900(dist=53163)	intergenic
Thousand kernal weight (entire spike)	1-369526269	1A	369526269	G/C	3.26926e-07	TraesCS1A02G207800(dist=6866),TraesCS1A02G207900(dist=53108)	intergenic
Spikelet weight (middle)	1-369526269	1A	369526269	G/C	3.72298e-06	TraesCS1A02G207800(dist=6866),TraesCS1A02G207900(dist=53108)	intergenic
Grain weight per spikelet (middle)	1-369526269	1A	369526269	G/C	5.12293e-06	TraesCS1A02G207800(dist=6866),TraesCS1A02G207900(dist=53108)	intergenic
Thousand kernal weight (entire spike)	1-369526352	1A	369526352	T/C	7.23087e-08	TraesCS1A02G207800(dist=6949),TraesCS1A02G207900(dist=53025)	intergenic
Spikelet weight (middle)	1-369526352	1A	369526352	T/C	1.18874e-06	TraesCS1A02G207800(dist=6949),TraesCS1A02G207900(dist=53025)	intergenic
Grain weight per spikelet (middle)	1-369526352	1A	369526352	T/C	1.75612e-06	TraesCS1A02G207800(dist=6949),TraesCS1A02G207900(dist=53025)	intergenic
Thousand kernal weight (middle)	1-369526352	1A	369526352	T/C	9.90758e-06	TraesCS1A02G207800(dist=6949),TraesCS1A02G207900(dist=53025)	intergenic
Thousand kernal weight (entire spike)	1-369526449	1A	369526449	C/T	1.07616e-06	TraesCS1A02G207800(dist=7046),TraesCS1A02G207900(dist=52928)	intergenic
Thousand kernal weight (entire spike)	1-369526993	1A	369526993	A/C	2.58701e-07	TraesCS1A02G207800(dist=7590),TraesCS1A02G207900(dist=52384)	intergenic
Spikelet weight (middle)	1-369526993	1A	369526993	A/C	6.96308e-06	TraesCS1A02G207800(dist=7590),TraesCS1A02G207900(dist=52384)	intergenic
Grain weight per spikelet (middle)	1-369526993	1A	369526993	A/C	8.81906e-06	TraesCS1A02G207800(dist=7590),TraesCS1A02G207900(dist=52384)	intergenic
Thousand kernal weight (entire spike)	1-369527058	1A	369527058	A/G	2.77517e-07	TraesCS1A02G207800(dist=7655),TraesCS1A02G207900(dist=52319)	intergenic
Spikelet weight (middle)	1-369527058	1A	369527058	A/G	6.74461e-06	TraesCS1A02G207800(dist=7655),TraesCS1A02G207900(dist=52319)	intergenic
Grain weight per spikelet (middle)	1-369527058	1A	369527058	A/G	8.55644e-06	TraesCS1A02G207800(dist=7655),TraesCS1A02G207900(dist=52319)	intergenic
Thousand kernal weight (entire spike)	1-369529551	1A	369529551	T/C	7.92224e-07	TraesCS1A02G207800(dist=10148),TraesCS1A02G207900(dist=49826)	intergenic
Thousand kernal weight (entire spike)	1-369529826	1A	369529826	T/C	2.40926e-07	TraesCS1A02G207800(dist=10423),TraesCS1A02G207900(dist=49551)	intergenic
Spikelet weight (middle)	1-369529826	1A	369529826	T/C	5.78126e-06	TraesCS1A02G207800(dist=10423),TraesCS1A02G207900(dist=49551)	intergenic
Grain weight per spikelet (middle)	1-369529826	1A	369529826	T/C	7.15006e-06	TraesCS1A02G207800(dist=10423),TraesCS1A02G207900(dist=49551)	intergenic
Thousand kernal weight (entire spike)	1-369529868	1A	369529868	A/G	4.33768e-08	TraesCS1A02G207800(dist=10465),TraesCS1A02G207900(dist=49509)	intergenic
Spikelet weight (middle)	1-369529868	1A	369529868	A/G	4.8704e-07	TraesCS1A02G207800(dist=10465),TraesCS1A02G207900(dist=49509)	intergenic
Grain weight per spikelet (middle)	1-369529868	1A	369529868	A/G	2.27651e-06	TraesCS1A02G207800(dist=10465),TraesCS1A02G207900(dist=49509)	intergenic
Thousand kernal weight (entire spike)	1-369530106	1A	369530106	T/C	3.10144e-07	TraesCS1A02G207800(dist=10703),TraesCS1A02G207900(dist=49271)	intergenic
Spikelet weight (middle)	1-369530106	1A	369530106	T/C	5.49294e-06	TraesCS1A02G207800(dist=10703),TraesCS1A02G207900(dist=49271)	intergenic
Grain weight per spikelet (middle)	1-369530106	1A	369530106	T/C	7.96526e-06	TraesCS1A02G207800(dist=10703),TraesCS1A02G207900(dist=49271)	intergenic
Thousand kernal weight (entire spike)	1-369530136	1A	369530136	G/T	3.18564e-07	TraesCS1A02G207800(dist=10733),TraesCS1A02G207900(dist=49241)	intergenic
Spikelet weight (middle)	1-369530136	1A	369530136	G/T	3.18828e-06	TraesCS1A02G207800(dist=10733),TraesCS1A02G207900(dist=49241)	intergenic
Grain weight per spikelet (middle)	1-369530136	1A	369530136	G/T	4.50384e-06	TraesCS1A02G207800(dist=10733),TraesCS1A02G207900(dist=49241)	intergenic
Thousand kernal weight (entire spike)	1-369530249	1A	369530249	A/G	2.26656e-08	TraesCS1A02G207800(dist=10846),TraesCS1A02G207900(dist=49128)	intergenic
Spikelet weight (middle)	1-369530249	1A	369530249	A/G	3.29523e-07	TraesCS1A02G207800(dist=10846),TraesCS1A02G207900(dist=49128)	intergenic
Grain weight per spikelet (middle)	1-369530249	1A	369530249	A/G	5.29661e-07	TraesCS1A02G207800(dist=10846),TraesCS1A02G207900(dist=49128)	intergenic
Thousand kernal weight (middle)	1-369530249	1A	369530249	A/G	5.64382e-06	TraesCS1A02G207800(dist=10846),TraesCS1A02G207900(dist=49128)	intergenic
Thousand kernal weight (entire spike)	1-369530527	1A	369530527	G/T	5.18075e-09	TraesCS1A02G207800(dist=11124),TraesCS1A02G207900(dist=48850)	intergenic
Spikelet weight (middle)	1-369530527	1A	369530527	G/T	8.76862e-07	TraesCS1A02G207800(dist=11124),TraesCS1A02G207900(dist=48850)	intergenic
Grain weight per spikelet (middle)	1-369530527	1A	369530527	G/T	9.04691e-07	TraesCS1A02G207800(dist=11124),TraesCS1A02G207900(dist=48850)	intergenic
Thousand kernal weight (entire spike)	1-369531325	1A	369531325	A/G	6.2208e-08	TraesCS1A02G207800(dist=11922),TraesCS1A02G207900(dist=48052)	intergenic
Spikelet weight (middle)	1-369531325	1A	369531325	A/G	4.66447e-07	TraesCS1A02G207800(dist=11922),TraesCS1A02G207900(dist=48052)	intergenic
Grain weight per spikelet (middle)	1-369531325	1A	369531325	A/G	6.6159e-07	TraesCS1A02G207800(dist=11922),TraesCS1A02G207900(dist=48052)	intergenic
Thousand kernal weight (middle)	1-369531325	1A	369531325	A/G	7.96624e-06	TraesCS1A02G207800(dist=11922),TraesCS1A02G207900(dist=48052)	intergenic
Thousand kernal weight (entire spike)	1-369531328	1A	369531328	A/C	2.61315e-07	TraesCS1A02G207800(dist=11925),TraesCS1A02G207900(dist=48049)	intergenic
Spikelet weight (middle)	1-369531328	1A	369531328	A/C	3.15327e-06	TraesCS1A02G207800(dist=11925),TraesCS1A02G207900(dist=48049)	intergenic
Grain weight per spikelet (middle)	1-369531328	1A	369531328	A/C	3.82317e-06	TraesCS1A02G207800(dist=11925),TraesCS1A02G207900(dist=48049)	intergenic
Thousand kernal weight (entire spike)	1-369531340	1A	369531340	T/G	2.77517e-07	TraesCS1A02G207800(dist=11937),TraesCS1A02G207900(dist=48037)	intergenic
Spikelet weight (middle)	1-369531340	1A	369531340	T/G	6.74461e-06	TraesCS1A02G207800(dist=11937),TraesCS1A02G207900(dist=48037)	intergenic
Grain weight per spikelet (middle)	1-369531340	1A	369531340	T/G	8.55644e-06	TraesCS1A02G207800(dist=11937),TraesCS1A02G207900(dist=48037)	intergenic
Thousand kernal weight (entire spike)	1-369531840	1A	369531840	T/C	3.85982e-08	TraesCS1A02G207800(dist=12437),TraesCS1A02G207900(dist=47537)	intergenic
Spikelet weight (middle)	1-369531840	1A	369531840	T/C	7.58654e-07	TraesCS1A02G207800(dist=12437),TraesCS1A02G207900(dist=47537)	intergenic
Grain weight per spikelet (middle)	1-369531840	1A	369531840	T/C	1.52546e-06	TraesCS1A02G207800(dist=12437),TraesCS1A02G207900(dist=47537)	intergenic
Thousand kernal weight (middle)	1-369531840	1A	369531840	T/C	8.87003e-06	TraesCS1A02G207800(dist=12437),TraesCS1A02G207900(dist=47537)	intergenic
Thousand kernal weight (entire spike)	1-369532080	1A	369532080	A/G	2.01686e-06	TraesCS1A02G207800(dist=12677),TraesCS1A02G207900(dist=47297)	intergenic
Thousand kernal weight (entire spike)	1-369532168	1A	369532168	T/C	2.77517e-07	TraesCS1A02G207800(dist=12765),TraesCS1A02G207900(dist=47209)	intergenic
Spikelet weight (middle)	1-369532168	1A	369532168	T/C	6.74461e-06	TraesCS1A02G207800(dist=12765),TraesCS1A02G207900(dist=47209)	intergenic
Grain weight per spikelet (middle)	1-369532168	1A	369532168	T/C	8.55644e-06	TraesCS1A02G207800(dist=12765),TraesCS1A02G207900(dist=47209)	intergenic
Thousand kernal weight (entire spike)	1-369532172	1A	369532172	A/T	2.77517e-07	TraesCS1A02G207800(dist=12769),TraesCS1A02G207900(dist=47205)	intergenic
Spikelet weight (middle)	1-369532172	1A	369532172	A/T	6.74461e-06	TraesCS1A02G207800(dist=12769),TraesCS1A02G207900(dist=47205)	intergenic
Grain weight per spikelet (middle)	1-369532172	1A	369532172	A/T	8.55644e-06	TraesCS1A02G207800(dist=12769),TraesCS1A02G207900(dist=47205)	intergenic
Thousand kernal weight (entire spike)	1-369533113	1A	369533113	T/C	3.26926e-07	TraesCS1A02G207800(dist=13710),TraesCS1A02G207900(dist=46264)	intergenic
Spikelet weight (middle)	1-369533113	1A	369533113	T/C	3.72298e-06	TraesCS1A02G207800(dist=13710),TraesCS1A02G207900(dist=46264)	intergenic
Grain weight per spikelet (middle)	1-369533113	1A	369533113	T/C	5.12293e-06	TraesCS1A02G207800(dist=13710),TraesCS1A02G207900(dist=46264)	intergenic
Thousand kernal weight (entire spike)	1-369533331	1A	369533331	A/G	2.77517e-07	TraesCS1A02G207800(dist=13928),TraesCS1A02G207900(dist=46046)	intergenic
Spikelet weight (middle)	1-369533331	1A	369533331	A/G	6.74461e-06	TraesCS1A02G207800(dist=13928),TraesCS1A02G207900(dist=46046)	intergenic
Grain weight per spikelet (middle)	1-369533331	1A	369533331	A/G	8.55644e-06	TraesCS1A02G207800(dist=13928),TraesCS1A02G207900(dist=46046)	intergenic
Thousand kernal weight (entire spike)	1-369533632	1A	369533632	A/G	3.26926e-07	TraesCS1A02G207800(dist=14229),TraesCS1A02G207900(dist=45745)	intergenic
Spikelet weight (middle)	1-369533632	1A	369533632	A/G	3.72298e-06	TraesCS1A02G207800(dist=14229),TraesCS1A02G207900(dist=45745)	intergenic
Grain weight per spikelet (middle)	1-369533632	1A	369533632	A/G	5.12293e-06	TraesCS1A02G207800(dist=14229),TraesCS1A02G207900(dist=45745)	intergenic
Thousand kernal weight (entire spike)	1-369533717	1A	369533717	A/C	1.07616e-06	TraesCS1A02G207800(dist=14314),TraesCS1A02G207900(dist=45660)	intergenic
Thousand kernal weight (entire spike)	1-369533735	1A	369533735	G/C	9.6658e-07	TraesCS1A02G207800(dist=14332),TraesCS1A02G207900(dist=45642)	intergenic
Thousand kernal weight (entire spike)	1-369533877	1A	369533877	T/G	4.14618e-06	TraesCS1A02G207800(dist=14474),TraesCS1A02G207900(dist=45500)	intergenic
Thousand kernal weight (entire spike)	1-369534433	1A	369534433	A/G	6.51755e-08	TraesCS1A02G207800(dist=15030),TraesCS1A02G207900(dist=44944)	intergenic
Thousand kernal weight (entire spike)	1-369535091	1A	369535091	T/C	7.87017e-08	TraesCS1A02G207800(dist=15688),TraesCS1A02G207900(dist=44286)	intergenic
Spikelet weight (middle)	1-369535091	1A	369535091	T/C	1.35014e-06	TraesCS1A02G207800(dist=15688),TraesCS1A02G207900(dist=44286)	intergenic
Grain weight per spikelet (middle)	1-369535091	1A	369535091	T/C	1.98084e-06	TraesCS1A02G207800(dist=15688),TraesCS1A02G207900(dist=44286)	intergenic
Thousand kernal weight (entire spike)	1-369535217	1A	369535217	A/G	7.23087e-08	TraesCS1A02G207800(dist=15814),TraesCS1A02G207900(dist=44160)	intergenic
Spikelet weight (middle)	1-369535217	1A	369535217	A/G	1.18874e-06	TraesCS1A02G207800(dist=15814),TraesCS1A02G207900(dist=44160)	intergenic
Grain weight per spikelet (middle)	1-369535217	1A	369535217	A/G	1.75612e-06	TraesCS1A02G207800(dist=15814),TraesCS1A02G207900(dist=44160)	intergenic
Thousand kernal weight (middle)	1-369535217	1A	369535217	A/G	9.90758e-06	TraesCS1A02G207800(dist=15814),TraesCS1A02G207900(dist=44160)	intergenic
Thousand kernal weight (entire spike)	1-369535223	1A	369535223	A/G	7.23087e-08	TraesCS1A02G207800(dist=15820),TraesCS1A02G207900(dist=44154)	intergenic
Spikelet weight (middle)	1-369535223	1A	369535223	A/G	1.18874e-06	TraesCS1A02G207800(dist=15820),TraesCS1A02G207900(dist=44154)	intergenic
Grain weight per spikelet (middle)	1-369535223	1A	369535223	A/G	1.75612e-06	TraesCS1A02G207800(dist=15820),TraesCS1A02G207900(dist=44154)	intergenic
Thousand kernal weight (middle)	1-369535223	1A	369535223	A/G	9.90758e-06	TraesCS1A02G207800(dist=15820),TraesCS1A02G207900(dist=44154)	intergenic
Thousand kernal weight (entire spike)	1-369535245	1A	369535245	G/A	1.45722e-07	TraesCS1A02G207800(dist=15842),TraesCS1A02G207900(dist=44132)	intergenic
Spikelet weight (middle)	1-369535245	1A	369535245	G/A	1.75004e-06	TraesCS1A02G207800(dist=15842),TraesCS1A02G207900(dist=44132)	intergenic
Grain weight per spikelet (middle)	1-369535245	1A	369535245	G/A	2.36219e-06	TraesCS1A02G207800(dist=15842),TraesCS1A02G207900(dist=44132)	intergenic
Thousand kernal weight (entire spike)	1-369535995	1A	369535995	T/C	5.84894e-09	TraesCS1A02G207800(dist=16592),TraesCS1A02G207900(dist=43382)	intergenic
Spikelet weight (middle)	1-369535995	1A	369535995	T/C	1.09746e-06	TraesCS1A02G207800(dist=16592),TraesCS1A02G207900(dist=43382)	intergenic
Grain weight per spikelet (middle)	1-369535995	1A	369535995	T/C	1.00623e-06	TraesCS1A02G207800(dist=16592),TraesCS1A02G207900(dist=43382)	intergenic
Thousand kernal weight (middle)	1-369535995	1A	369535995	T/C	6.77387e-06	TraesCS1A02G207800(dist=16592),TraesCS1A02G207900(dist=43382)	intergenic
Thousand kernal weight (entire spike)	1-369536077	1A	369536077	T/C	3.26926e-07	TraesCS1A02G207800(dist=16674),TraesCS1A02G207900(dist=43300)	intergenic
Spikelet weight (middle)	1-369536077	1A	369536077	T/C	3.72298e-06	TraesCS1A02G207800(dist=16674),TraesCS1A02G207900(dist=43300)	intergenic
Grain weight per spikelet (middle)	1-369536077	1A	369536077	T/C	5.12293e-06	TraesCS1A02G207800(dist=16674),TraesCS1A02G207900(dist=43300)	intergenic
Thousand kernal weight (entire spike)	1-369536125	1A	369536125	T/C	7.34748e-06	TraesCS1A02G207800(dist=16722),TraesCS1A02G207900(dist=43252)	intergenic
Thousand kernal weight (entire spike)	1-369536148	1A	369536148	A/G	7.23087e-08	TraesCS1A02G207800(dist=16745),TraesCS1A02G207900(dist=43229)	intergenic
Spikelet weight (middle)	1-369536148	1A	369536148	A/G	1.18874e-06	TraesCS1A02G207800(dist=16745),TraesCS1A02G207900(dist=43229)	intergenic
Grain weight per spikelet (middle)	1-369536148	1A	369536148	A/G	1.75612e-06	TraesCS1A02G207800(dist=16745),TraesCS1A02G207900(dist=43229)	intergenic
Thousand kernal weight (middle)	1-369536148	1A	369536148	A/G	9.90758e-06	TraesCS1A02G207800(dist=16745),TraesCS1A02G207900(dist=43229)	intergenic
Thousand kernal weight (entire spike)	1-369536272	1A	369536272	G/A	7.23087e-08	TraesCS1A02G207800(dist=16869),TraesCS1A02G207900(dist=43105)	intergenic
Spikelet weight (middle)	1-369536272	1A	369536272	G/A	1.18874e-06	TraesCS1A02G207800(dist=16869),TraesCS1A02G207900(dist=43105)	intergenic
Grain weight per spikelet (middle)	1-369536272	1A	369536272	G/A	1.75612e-06	TraesCS1A02G207800(dist=16869),TraesCS1A02G207900(dist=43105)	intergenic
Thousand kernal weight (middle)	1-369536272	1A	369536272	G/A	9.90758e-06	TraesCS1A02G207800(dist=16869),TraesCS1A02G207900(dist=43105)	intergenic
Thousand kernal weight (entire spike)	1-369536348	1A	369536348	A/G	2.8009e-08	TraesCS1A02G207800(dist=16945),TraesCS1A02G207900(dist=43029)	intergenic
Spikelet weight (middle)	1-369536348	1A	369536348	A/G	1.05878e-06	TraesCS1A02G207800(dist=16945),TraesCS1A02G207900(dist=43029)	intergenic
Grain weight per spikelet (middle)	1-369536348	1A	369536348	A/G	1.47029e-06	TraesCS1A02G207800(dist=16945),TraesCS1A02G207900(dist=43029)	intergenic
Thousand kernal weight (entire spike)	1-369536494	1A	369536494	C/A	7.23087e-08	TraesCS1A02G207800(dist=17091),TraesCS1A02G207900(dist=42883)	intergenic
Spikelet weight (middle)	1-369536494	1A	369536494	C/A	1.18874e-06	TraesCS1A02G207800(dist=17091),TraesCS1A02G207900(dist=42883)	intergenic
Grain weight per spikelet (middle)	1-369536494	1A	369536494	C/A	1.75612e-06	TraesCS1A02G207800(dist=17091),TraesCS1A02G207900(dist=42883)	intergenic
Thousand kernal weight (middle)	1-369536494	1A	369536494	C/A	9.90758e-06	TraesCS1A02G207800(dist=17091),TraesCS1A02G207900(dist=42883)	intergenic
Thousand kernal weight (entire spike)	1-369536498	1A	369536498	A/G	7.23087e-08	TraesCS1A02G207800(dist=17095),TraesCS1A02G207900(dist=42879)	intergenic
Spikelet weight (middle)	1-369536498	1A	369536498	A/G	1.18874e-06	TraesCS1A02G207800(dist=17095),TraesCS1A02G207900(dist=42879)	intergenic
Grain weight per spikelet (middle)	1-369536498	1A	369536498	A/G	1.75612e-06	TraesCS1A02G207800(dist=17095),TraesCS1A02G207900(dist=42879)	intergenic
Thousand kernal weight (middle)	1-369536498	1A	369536498	A/G	9.90758e-06	TraesCS1A02G207800(dist=17095),TraesCS1A02G207900(dist=42879)	intergenic
Thousand kernal weight (entire spike)	1-369536517	1A	369536517	T/C	7.23087e-08	TraesCS1A02G207800(dist=17114),TraesCS1A02G207900(dist=42860)	intergenic
Spikelet weight (middle)	1-369536517	1A	369536517	T/C	1.18874e-06	TraesCS1A02G207800(dist=17114),TraesCS1A02G207900(dist=42860)	intergenic
Grain weight per spikelet (middle)	1-369536517	1A	369536517	T/C	1.75612e-06	TraesCS1A02G207800(dist=17114),TraesCS1A02G207900(dist=42860)	intergenic
Thousand kernal weight (middle)	1-369536517	1A	369536517	T/C	9.90758e-06	TraesCS1A02G207800(dist=17114),TraesCS1A02G207900(dist=42860)	intergenic
Thousand kernal weight (entire spike)	1-369536597	1A	369536597	T/C	2.8009e-08	TraesCS1A02G207800(dist=17194),TraesCS1A02G207900(dist=42780)	intergenic
Spikelet weight (middle)	1-369536597	1A	369536597	T/C	1.05878e-06	TraesCS1A02G207800(dist=17194),TraesCS1A02G207900(dist=42780)	intergenic
Grain weight per spikelet (middle)	1-369536597	1A	369536597	T/C	1.47029e-06	TraesCS1A02G207800(dist=17194),TraesCS1A02G207900(dist=42780)	intergenic
Thousand kernal weight (entire spike)	1-369536780	1A	369536780	T/C	1.69153e-06	TraesCS1A02G207800(dist=17377),TraesCS1A02G207900(dist=42597)	intergenic
Thousand kernal weight (entire spike)	1-369536845	1A	369536845	T/C	7.08856e-07	TraesCS1A02G207800(dist=17442),TraesCS1A02G207900(dist=42532)	intergenic
Spikelet weight (middle)	1-369536845	1A	369536845	T/C	4.63705e-06	TraesCS1A02G207800(dist=17442),TraesCS1A02G207900(dist=42532)	intergenic
Grain weight per spikelet (middle)	1-369536845	1A	369536845	T/C	5.33836e-06	TraesCS1A02G207800(dist=17442),TraesCS1A02G207900(dist=42532)	intergenic
Thousand kernal weight (entire spike)	1-369537195	1A	369537195	A/G	7.23087e-08	TraesCS1A02G207800(dist=17792),TraesCS1A02G207900(dist=42182)	intergenic
Spikelet weight (middle)	1-369537195	1A	369537195	A/G	1.18874e-06	TraesCS1A02G207800(dist=17792),TraesCS1A02G207900(dist=42182)	intergenic
Grain weight per spikelet (middle)	1-369537195	1A	369537195	A/G	1.75612e-06	TraesCS1A02G207800(dist=17792),TraesCS1A02G207900(dist=42182)	intergenic
Thousand kernal weight (middle)	1-369537195	1A	369537195	A/G	9.90758e-06	TraesCS1A02G207800(dist=17792),TraesCS1A02G207900(dist=42182)	intergenic
Thousand kernal weight (entire spike)	1-369539331	1A	369539331	A/G	1.584e-06	TraesCS1A02G207800(dist=19928),TraesCS1A02G207900(dist=40046)	intergenic
Thousand kernal weight (entire spike)	1-369540012	1A	369540012	T/C	6.00407e-08	TraesCS1A02G207800(dist=20609),TraesCS1A02G207900(dist=39365)	intergenic
Spikelet weight (middle)	1-369540012	1A	369540012	T/C	4.72921e-06	TraesCS1A02G207800(dist=20609),TraesCS1A02G207900(dist=39365)	intergenic
Grain weight per spikelet (middle)	1-369540012	1A	369540012	T/C	7.43078e-06	TraesCS1A02G207800(dist=20609),TraesCS1A02G207900(dist=39365)	intergenic
Thousand kernal weight (middle)	1-369540012	1A	369540012	T/C	7.64936e-06	TraesCS1A02G207800(dist=20609),TraesCS1A02G207900(dist=39365)	intergenic
Thousand kernal weight (entire spike)	1-369540207	1A	369540207	T/C	1.28907e-06	TraesCS1A02G207800(dist=20804),TraesCS1A02G207900(dist=39170)	intergenic
Thousand kernal weight (entire spike)	1-369540285	1A	369540285	C/G	3.26926e-07	TraesCS1A02G207800(dist=20882),TraesCS1A02G207900(dist=39092)	intergenic
Spikelet weight (middle)	1-369540285	1A	369540285	C/G	3.72298e-06	TraesCS1A02G207800(dist=20882),TraesCS1A02G207900(dist=39092)	intergenic
Grain weight per spikelet (middle)	1-369540285	1A	369540285	C/G	5.12293e-06	TraesCS1A02G207800(dist=20882),TraesCS1A02G207900(dist=39092)	intergenic
Thousand kernal weight (entire spike)	1-369540630	1A	369540630	A/G	3.13928e-07	TraesCS1A02G207800(dist=21227),TraesCS1A02G207900(dist=38747)	intergenic
Spikelet weight (middle)	1-369540630	1A	369540630	A/G	3.01206e-06	TraesCS1A02G207800(dist=21227),TraesCS1A02G207900(dist=38747)	intergenic
Grain weight per spikelet (middle)	1-369540630	1A	369540630	A/G	4.79224e-06	TraesCS1A02G207800(dist=21227),TraesCS1A02G207900(dist=38747)	intergenic
Thousand kernal weight (entire spike)	1-369540651	1A	369540651	C/T	3.13928e-07	TraesCS1A02G207800(dist=21248),TraesCS1A02G207900(dist=38726)	intergenic
Spikelet weight (middle)	1-369540651	1A	369540651	C/T	3.01206e-06	TraesCS1A02G207800(dist=21248),TraesCS1A02G207900(dist=38726)	intergenic
Grain weight per spikelet (middle)	1-369540651	1A	369540651	C/T	4.79224e-06	TraesCS1A02G207800(dist=21248),TraesCS1A02G207900(dist=38726)	intergenic
Thousand kernal weight (entire spike)	1-369541210	1A	369541210	T/C	3.30097e-07	TraesCS1A02G207800(dist=21807),TraesCS1A02G207900(dist=38167)	intergenic
Spikelet weight (middle)	1-369541210	1A	369541210	T/C	3.83077e-06	TraesCS1A02G207800(dist=21807),TraesCS1A02G207900(dist=38167)	intergenic
Grain weight per spikelet (middle)	1-369541210	1A	369541210	T/C	5.31902e-06	TraesCS1A02G207800(dist=21807),TraesCS1A02G207900(dist=38167)	intergenic
Thousand kernal weight (entire spike)	1-369541355	1A	369541355	T/G	1.68305e-07	TraesCS1A02G207800(dist=21952),TraesCS1A02G207900(dist=38022)	intergenic
Spikelet weight (middle)	1-369541355	1A	369541355	T/G	1.65686e-06	TraesCS1A02G207800(dist=21952),TraesCS1A02G207900(dist=38022)	intergenic
Grain weight per spikelet (middle)	1-369541355	1A	369541355	T/G	3.13563e-06	TraesCS1A02G207800(dist=21952),TraesCS1A02G207900(dist=38022)	intergenic
Thousand kernal weight (entire spike)	1-369541645	1A	369541645	T/C	7.23087e-08	TraesCS1A02G207800(dist=22242),TraesCS1A02G207900(dist=37732)	intergenic
Spikelet weight (middle)	1-369541645	1A	369541645	T/C	1.18874e-06	TraesCS1A02G207800(dist=22242),TraesCS1A02G207900(dist=37732)	intergenic
Grain weight per spikelet (middle)	1-369541645	1A	369541645	T/C	1.75612e-06	TraesCS1A02G207800(dist=22242),TraesCS1A02G207900(dist=37732)	intergenic
Thousand kernal weight (middle)	1-369541645	1A	369541645	T/C	9.90758e-06	TraesCS1A02G207800(dist=22242),TraesCS1A02G207900(dist=37732)	intergenic
Thousand kernal weight (entire spike)	1-369541734	1A	369541734	T/C	2.77517e-07	TraesCS1A02G207800(dist=22331),TraesCS1A02G207900(dist=37643)	intergenic
Spikelet weight (middle)	1-369541734	1A	369541734	T/C	6.74461e-06	TraesCS1A02G207800(dist=22331),TraesCS1A02G207900(dist=37643)	intergenic
Grain weight per spikelet (middle)	1-369541734	1A	369541734	T/C	8.55644e-06	TraesCS1A02G207800(dist=22331),TraesCS1A02G207900(dist=37643)	intergenic
Thousand kernal weight (entire spike)	1-369550606	1A	369550606	T/G	7.23087e-08	TraesCS1A02G207800(dist=31203),TraesCS1A02G207900(dist=28771)	intergenic
Spikelet weight (middle)	1-369550606	1A	369550606	T/G	1.18874e-06	TraesCS1A02G207800(dist=31203),TraesCS1A02G207900(dist=28771)	intergenic
Grain weight per spikelet (middle)	1-369550606	1A	369550606	T/G	1.75612e-06	TraesCS1A02G207800(dist=31203),TraesCS1A02G207900(dist=28771)	intergenic
Thousand kernal weight (middle)	1-369550606	1A	369550606	T/G	9.90758e-06	TraesCS1A02G207800(dist=31203),TraesCS1A02G207900(dist=28771)	intergenic
Thousand kernal weight (entire spike)	1-369550860	1A	369550860	T/C	3.26926e-07	TraesCS1A02G207800(dist=31457),TraesCS1A02G207900(dist=28517)	intergenic
Spikelet weight (middle)	1-369550860	1A	369550860	T/C	3.72298e-06	TraesCS1A02G207800(dist=31457),TraesCS1A02G207900(dist=28517)	intergenic
Grain weight per spikelet (middle)	1-369550860	1A	369550860	T/C	5.12293e-06	TraesCS1A02G207800(dist=31457),TraesCS1A02G207900(dist=28517)	intergenic
Thousand kernal weight (entire spike)	1-369550989	1A	369550989	A/G	3.26926e-07	TraesCS1A02G207800(dist=31586),TraesCS1A02G207900(dist=28388)	intergenic
Spikelet weight (middle)	1-369550989	1A	369550989	A/G	3.72298e-06	TraesCS1A02G207800(dist=31586),TraesCS1A02G207900(dist=28388)	intergenic
Grain weight per spikelet (middle)	1-369550989	1A	369550989	A/G	5.12293e-06	TraesCS1A02G207800(dist=31586),TraesCS1A02G207900(dist=28388)	intergenic
Thousand kernal weight (entire spike)	1-369551241	1A	369551241	A/C	7.23087e-08	TraesCS1A02G207800(dist=31838),TraesCS1A02G207900(dist=28136)	intergenic
Spikelet weight (middle)	1-369551241	1A	369551241	A/C	1.18874e-06	TraesCS1A02G207800(dist=31838),TraesCS1A02G207900(dist=28136)	intergenic
Grain weight per spikelet (middle)	1-369551241	1A	369551241	A/C	1.75612e-06	TraesCS1A02G207800(dist=31838),TraesCS1A02G207900(dist=28136)	intergenic
Thousand kernal weight (middle)	1-369551241	1A	369551241	A/C	9.90758e-06	TraesCS1A02G207800(dist=31838),TraesCS1A02G207900(dist=28136)	intergenic
Thousand kernal weight (entire spike)	1-369551731	1A	369551731	T/C	7.23087e-08	TraesCS1A02G207800(dist=32328),TraesCS1A02G207900(dist=27646)	intergenic
Spikelet weight (middle)	1-369551731	1A	369551731	T/C	1.18874e-06	TraesCS1A02G207800(dist=32328),TraesCS1A02G207900(dist=27646)	intergenic
Grain weight per spikelet (middle)	1-369551731	1A	369551731	T/C	1.75612e-06	TraesCS1A02G207800(dist=32328),TraesCS1A02G207900(dist=27646)	intergenic
Thousand kernal weight (middle)	1-369551731	1A	369551731	T/C	9.90758e-06	TraesCS1A02G207800(dist=32328),TraesCS1A02G207900(dist=27646)	intergenic
Thousand kernal weight (entire spike)	1-369551814	1A	369551814	A/G	7.07751e-08	TraesCS1A02G207800(dist=32411),TraesCS1A02G207900(dist=27563)	intergenic
Spikelet weight (middle)	1-369551814	1A	369551814	A/G	1.20663e-06	TraesCS1A02G207800(dist=32411),TraesCS1A02G207900(dist=27563)	intergenic
Grain weight per spikelet (middle)	1-369551814	1A	369551814	A/G	1.88584e-06	TraesCS1A02G207800(dist=32411),TraesCS1A02G207900(dist=27563)	intergenic
Thousand kernal weight (middle)	1-369551814	1A	369551814	A/G	9.70242e-06	TraesCS1A02G207800(dist=32411),TraesCS1A02G207900(dist=27563)	intergenic
Thousand kernal weight (entire spike)	1-369552312	1A	369552312	T/C	3.26926e-07	TraesCS1A02G207800(dist=32909),TraesCS1A02G207900(dist=27065)	intergenic
Spikelet weight (middle)	1-369552312	1A	369552312	T/C	3.72298e-06	TraesCS1A02G207800(dist=32909),TraesCS1A02G207900(dist=27065)	intergenic
Grain weight per spikelet (middle)	1-369552312	1A	369552312	T/C	5.12293e-06	TraesCS1A02G207800(dist=32909),TraesCS1A02G207900(dist=27065)	intergenic
Thousand kernal weight (entire spike)	1-369552888	1A	369552888	T/C	6.68008e-08	TraesCS1A02G207800(dist=33485),TraesCS1A02G207900(dist=26489)	intergenic
Spikelet weight (middle)	1-369552888	1A	369552888	T/C	1.33555e-06	TraesCS1A02G207800(dist=33485),TraesCS1A02G207900(dist=26489)	intergenic
Grain weight per spikelet (middle)	1-369552888	1A	369552888	T/C	1.93909e-06	TraesCS1A02G207800(dist=33485),TraesCS1A02G207900(dist=26489)	intergenic
Thousand kernal weight (middle)	1-369552888	1A	369552888	T/C	9.52795e-06	TraesCS1A02G207800(dist=33485),TraesCS1A02G207900(dist=26489)	intergenic
Thousand kernal weight (entire spike)	1-369553003	1A	369553003	A/G	2.77517e-07	TraesCS1A02G207800(dist=33600),TraesCS1A02G207900(dist=26374)	intergenic
Spikelet weight (middle)	1-369553003	1A	369553003	A/G	6.74461e-06	TraesCS1A02G207800(dist=33600),TraesCS1A02G207900(dist=26374)	intergenic
Grain weight per spikelet (middle)	1-369553003	1A	369553003	A/G	8.55644e-06	TraesCS1A02G207800(dist=33600),TraesCS1A02G207900(dist=26374)	intergenic
Thousand kernal weight (entire spike)	1-369553104	1A	369553104	G/A	2.77517e-07	TraesCS1A02G207800(dist=33701),TraesCS1A02G207900(dist=26273)	intergenic
Spikelet weight (middle)	1-369553104	1A	369553104	G/A	6.74461e-06	TraesCS1A02G207800(dist=33701),TraesCS1A02G207900(dist=26273)	intergenic
Grain weight per spikelet (middle)	1-369553104	1A	369553104	G/A	8.55644e-06	TraesCS1A02G207800(dist=33701),TraesCS1A02G207900(dist=26273)	intergenic
Thousand kernal weight (entire spike)	1-369553145	1A	369553145	T/C	2.77517e-07	TraesCS1A02G207800(dist=33742),TraesCS1A02G207900(dist=26232)	intergenic
Spikelet weight (middle)	1-369553145	1A	369553145	T/C	6.74461e-06	TraesCS1A02G207800(dist=33742),TraesCS1A02G207900(dist=26232)	intergenic
Grain weight per spikelet (middle)	1-369553145	1A	369553145	T/C	8.55644e-06	TraesCS1A02G207800(dist=33742),TraesCS1A02G207900(dist=26232)	intergenic
Thousand kernal weight (entire spike)	1-369553199	1A	369553199	A/G	2.77517e-07	TraesCS1A02G207800(dist=33796),TraesCS1A02G207900(dist=26178)	intergenic
Spikelet weight (middle)	1-369553199	1A	369553199	A/G	6.74461e-06	TraesCS1A02G207800(dist=33796),TraesCS1A02G207900(dist=26178)	intergenic
Grain weight per spikelet (middle)	1-369553199	1A	369553199	A/G	8.55644e-06	TraesCS1A02G207800(dist=33796),TraesCS1A02G207900(dist=26178)	intergenic
Thousand kernal weight (entire spike)	1-369553307	1A	369553307	G/A	2.77517e-07	TraesCS1A02G207800(dist=33904),TraesCS1A02G207900(dist=26070)	intergenic
Spikelet weight (middle)	1-369553307	1A	369553307	G/A	6.74461e-06	TraesCS1A02G207800(dist=33904),TraesCS1A02G207900(dist=26070)	intergenic
Grain weight per spikelet (middle)	1-369553307	1A	369553307	G/A	8.55644e-06	TraesCS1A02G207800(dist=33904),TraesCS1A02G207900(dist=26070)	intergenic
Thousand kernal weight (entire spike)	1-369553316	1A	369553316	A/C	2.77517e-07	TraesCS1A02G207800(dist=33913),TraesCS1A02G207900(dist=26061)	intergenic
Spikelet weight (middle)	1-369553316	1A	369553316	A/C	6.74461e-06	TraesCS1A02G207800(dist=33913),TraesCS1A02G207900(dist=26061)	intergenic
Grain weight per spikelet (middle)	1-369553316	1A	369553316	A/C	8.55644e-06	TraesCS1A02G207800(dist=33913),TraesCS1A02G207900(dist=26061)	intergenic
Thousand kernal weight (entire spike)	1-369553462	1A	369553462	A/C	7.23087e-08	TraesCS1A02G207800(dist=34059),TraesCS1A02G207900(dist=25915)	intergenic
Spikelet weight (middle)	1-369553462	1A	369553462	A/C	1.18874e-06	TraesCS1A02G207800(dist=34059),TraesCS1A02G207900(dist=25915)	intergenic
Grain weight per spikelet (middle)	1-369553462	1A	369553462	A/C	1.75612e-06	TraesCS1A02G207800(dist=34059),TraesCS1A02G207900(dist=25915)	intergenic
Thousand kernal weight (middle)	1-369553462	1A	369553462	A/C	9.90758e-06	TraesCS1A02G207800(dist=34059),TraesCS1A02G207900(dist=25915)	intergenic
Thousand kernal weight (entire spike)	1-369553534	1A	369553534	T/G	7.23087e-08	TraesCS1A02G207800(dist=34131),TraesCS1A02G207900(dist=25843)	intergenic
Spikelet weight (middle)	1-369553534	1A	369553534	T/G	1.18874e-06	TraesCS1A02G207800(dist=34131),TraesCS1A02G207900(dist=25843)	intergenic
Grain weight per spikelet (middle)	1-369553534	1A	369553534	T/G	1.75612e-06	TraesCS1A02G207800(dist=34131),TraesCS1A02G207900(dist=25843)	intergenic
Thousand kernal weight (middle)	1-369553534	1A	369553534	T/G	9.90758e-06	TraesCS1A02G207800(dist=34131),TraesCS1A02G207900(dist=25843)	intergenic
Thousand kernal weight (entire spike)	1-369553738	1A	369553738	A/G	3.78996e-07	TraesCS1A02G207800(dist=34335),TraesCS1A02G207900(dist=25639)	intergenic
Spikelet weight (middle)	1-369553738	1A	369553738	A/G	4.31416e-06	TraesCS1A02G207800(dist=34335),TraesCS1A02G207900(dist=25639)	intergenic
Grain weight per spikelet (middle)	1-369553738	1A	369553738	A/G	6.50051e-06	TraesCS1A02G207800(dist=34335),TraesCS1A02G207900(dist=25639)	intergenic
Thousand kernal weight (entire spike)	1-369554014	1A	369554014	A/G	7.23087e-08	TraesCS1A02G207800(dist=34611),TraesCS1A02G207900(dist=25363)	intergenic
Spikelet weight (middle)	1-369554014	1A	369554014	A/G	1.18874e-06	TraesCS1A02G207800(dist=34611),TraesCS1A02G207900(dist=25363)	intergenic
Grain weight per spikelet (middle)	1-369554014	1A	369554014	A/G	1.75612e-06	TraesCS1A02G207800(dist=34611),TraesCS1A02G207900(dist=25363)	intergenic
Thousand kernal weight (middle)	1-369554014	1A	369554014	A/G	9.90758e-06	TraesCS1A02G207800(dist=34611),TraesCS1A02G207900(dist=25363)	intergenic
Thousand kernal weight (entire spike)	1-369554592	1A	369554592	A/G	1.04909e-07	TraesCS1A02G207800(dist=35189),TraesCS1A02G207900(dist=24785)	intergenic
Thousand kernal weight (entire spike)	1-369555109	1A	369555109	A/G	2.69954e-07	TraesCS1A02G207800(dist=35706),TraesCS1A02G207900(dist=24268)	intergenic
Spikelet weight (middle)	1-369555109	1A	369555109	A/G	6.4415e-06	TraesCS1A02G207800(dist=35706),TraesCS1A02G207900(dist=24268)	intergenic
Grain weight per spikelet (middle)	1-369555109	1A	369555109	A/G	8.27791e-06	TraesCS1A02G207800(dist=35706),TraesCS1A02G207900(dist=24268)	intergenic
Thousand kernal weight (entire spike)	1-369555417	1A	369555417	A/G	3.26926e-07	TraesCS1A02G207800(dist=36014),TraesCS1A02G207900(dist=23960)	intergenic
Spikelet weight (middle)	1-369555417	1A	369555417	A/G	3.72298e-06	TraesCS1A02G207800(dist=36014),TraesCS1A02G207900(dist=23960)	intergenic
Grain weight per spikelet (middle)	1-369555417	1A	369555417	A/G	5.12293e-06	TraesCS1A02G207800(dist=36014),TraesCS1A02G207900(dist=23960)	intergenic
Thousand kernal weight (entire spike)	1-369555911	1A	369555911	T/C	7.23087e-08	TraesCS1A02G207800(dist=36508),TraesCS1A02G207900(dist=23466)	intergenic
Spikelet weight (middle)	1-369555911	1A	369555911	T/C	1.18874e-06	TraesCS1A02G207800(dist=36508),TraesCS1A02G207900(dist=23466)	intergenic
Grain weight per spikelet (middle)	1-369555911	1A	369555911	T/C	1.75612e-06	TraesCS1A02G207800(dist=36508),TraesCS1A02G207900(dist=23466)	intergenic
Thousand kernal weight (middle)	1-369555911	1A	369555911	T/C	9.90758e-06	TraesCS1A02G207800(dist=36508),TraesCS1A02G207900(dist=23466)	intergenic
Thousand kernal weight (entire spike)	1-369555935	1A	369555935	A/G	4.16295e-08	TraesCS1A02G207800(dist=36532),TraesCS1A02G207900(dist=23442)	intergenic
Spikelet weight (middle)	1-369555935	1A	369555935	A/G	3.15091e-06	TraesCS1A02G207800(dist=36532),TraesCS1A02G207900(dist=23442)	intergenic
Grain weight per spikelet (middle)	1-369555935	1A	369555935	A/G	6.31829e-06	TraesCS1A02G207800(dist=36532),TraesCS1A02G207900(dist=23442)	intergenic
Thousand kernal weight (entire spike)	1-369556612	1A	369556612	A/G	7.23087e-08	TraesCS1A02G207800(dist=37209),TraesCS1A02G207900(dist=22765)	intergenic
Spikelet weight (middle)	1-369556612	1A	369556612	A/G	1.18874e-06	TraesCS1A02G207800(dist=37209),TraesCS1A02G207900(dist=22765)	intergenic
Grain weight per spikelet (middle)	1-369556612	1A	369556612	A/G	1.75612e-06	TraesCS1A02G207800(dist=37209),TraesCS1A02G207900(dist=22765)	intergenic
Thousand kernal weight (middle)	1-369556612	1A	369556612	A/G	9.90758e-06	TraesCS1A02G207800(dist=37209),TraesCS1A02G207900(dist=22765)	intergenic
Thousand kernal weight (entire spike)	1-369556919	1A	369556919	A/G	7.23087e-08	TraesCS1A02G207800(dist=37516),TraesCS1A02G207900(dist=22458)	intergenic
Spikelet weight (middle)	1-369556919	1A	369556919	A/G	1.18874e-06	TraesCS1A02G207800(dist=37516),TraesCS1A02G207900(dist=22458)	intergenic
Grain weight per spikelet (middle)	1-369556919	1A	369556919	A/G	1.75612e-06	TraesCS1A02G207800(dist=37516),TraesCS1A02G207900(dist=22458)	intergenic
Thousand kernal weight (middle)	1-369556919	1A	369556919	A/G	9.90758e-06	TraesCS1A02G207800(dist=37516),TraesCS1A02G207900(dist=22458)	intergenic
Thousand kernal weight (entire spike)	1-369557075	1A	369557075	T/G	7.23087e-08	TraesCS1A02G207800(dist=37672),TraesCS1A02G207900(dist=22302)	intergenic
Spikelet weight (middle)	1-369557075	1A	369557075	T/G	1.18874e-06	TraesCS1A02G207800(dist=37672),TraesCS1A02G207900(dist=22302)	intergenic
Grain weight per spikelet (middle)	1-369557075	1A	369557075	T/G	1.75612e-06	TraesCS1A02G207800(dist=37672),TraesCS1A02G207900(dist=22302)	intergenic
Thousand kernal weight (middle)	1-369557075	1A	369557075	T/G	9.90758e-06	TraesCS1A02G207800(dist=37672),TraesCS1A02G207900(dist=22302)	intergenic
Thousand kernal weight (entire spike)	1-369557115	1A	369557115	A/C	7.29091e-08	TraesCS1A02G207800(dist=37712),TraesCS1A02G207900(dist=22262)	intergenic
Spikelet weight (middle)	1-369557115	1A	369557115	A/C	4.84901e-06	TraesCS1A02G207800(dist=37712),TraesCS1A02G207900(dist=22262)	intergenic
Grain weight per spikelet (middle)	1-369557115	1A	369557115	A/C	7.6884e-06	TraesCS1A02G207800(dist=37712),TraesCS1A02G207900(dist=22262)	intergenic
Thousand kernal weight (middle)	1-369557115	1A	369557115	A/C	8.86353e-06	TraesCS1A02G207800(dist=37712),TraesCS1A02G207900(dist=22262)	intergenic
Thousand kernal weight (entire spike)	1-369557418	1A	369557418	A/C	3.26926e-07	TraesCS1A02G207800(dist=38015),TraesCS1A02G207900(dist=21959)	intergenic
Spikelet weight (middle)	1-369557418	1A	369557418	A/C	3.72298e-06	TraesCS1A02G207800(dist=38015),TraesCS1A02G207900(dist=21959)	intergenic
Grain weight per spikelet (middle)	1-369557418	1A	369557418	A/C	5.12293e-06	TraesCS1A02G207800(dist=38015),TraesCS1A02G207900(dist=21959)	intergenic
Thousand kernal weight (entire spike)	1-369557441	1A	369557441	A/C	3.26926e-07	TraesCS1A02G207800(dist=38038),TraesCS1A02G207900(dist=21936)	intergenic
Spikelet weight (middle)	1-369557441	1A	369557441	A/C	3.72298e-06	TraesCS1A02G207800(dist=38038),TraesCS1A02G207900(dist=21936)	intergenic
Grain weight per spikelet (middle)	1-369557441	1A	369557441	A/C	5.12293e-06	TraesCS1A02G207800(dist=38038),TraesCS1A02G207900(dist=21936)	intergenic
Thousand kernal weight (entire spike)	1-369557465	1A	369557465	A/G	3.26926e-07	TraesCS1A02G207800(dist=38062),TraesCS1A02G207900(dist=21912)	intergenic
Spikelet weight (middle)	1-369557465	1A	369557465	A/G	3.72298e-06	TraesCS1A02G207800(dist=38062),TraesCS1A02G207900(dist=21912)	intergenic
Grain weight per spikelet (middle)	1-369557465	1A	369557465	A/G	5.12293e-06	TraesCS1A02G207800(dist=38062),TraesCS1A02G207900(dist=21912)	intergenic
Thousand kernal weight (entire spike)	1-369558422	1A	369558422	T/C	5.92495e-06	TraesCS1A02G207800(dist=39019),TraesCS1A02G207900(dist=20955)	intergenic
Thousand kernal weight (entire spike)	1-369558762	1A	369558762	T/C	7.23087e-08	TraesCS1A02G207800(dist=39359),TraesCS1A02G207900(dist=20615)	intergenic
Spikelet weight (middle)	1-369558762	1A	369558762	T/C	1.18874e-06	TraesCS1A02G207800(dist=39359),TraesCS1A02G207900(dist=20615)	intergenic
Grain weight per spikelet (middle)	1-369558762	1A	369558762	T/C	1.75612e-06	TraesCS1A02G207800(dist=39359),TraesCS1A02G207900(dist=20615)	intergenic
Thousand kernal weight (middle)	1-369558762	1A	369558762	T/C	9.90758e-06	TraesCS1A02G207800(dist=39359),TraesCS1A02G207900(dist=20615)	intergenic
Thousand kernal weight (entire spike)	1-369558900	1A	369558900	A/C	7.23087e-08	TraesCS1A02G207800(dist=39497),TraesCS1A02G207900(dist=20477)	intergenic
Spikelet weight (middle)	1-369558900	1A	369558900	A/C	1.18874e-06	TraesCS1A02G207800(dist=39497),TraesCS1A02G207900(dist=20477)	intergenic
Grain weight per spikelet (middle)	1-369558900	1A	369558900	A/C	1.75612e-06	TraesCS1A02G207800(dist=39497),TraesCS1A02G207900(dist=20477)	intergenic
Thousand kernal weight (middle)	1-369558900	1A	369558900	A/C	9.90758e-06	TraesCS1A02G207800(dist=39497),TraesCS1A02G207900(dist=20477)	intergenic
Thousand kernal weight (entire spike)	1-369558920	1A	369558920	A/C	7.23087e-08	TraesCS1A02G207800(dist=39517),TraesCS1A02G207900(dist=20457)	intergenic
Spikelet weight (middle)	1-369558920	1A	369558920	A/C	1.18874e-06	TraesCS1A02G207800(dist=39517),TraesCS1A02G207900(dist=20457)	intergenic
Grain weight per spikelet (middle)	1-369558920	1A	369558920	A/C	1.75612e-06	TraesCS1A02G207800(dist=39517),TraesCS1A02G207900(dist=20457)	intergenic
Thousand kernal weight (middle)	1-369558920	1A	369558920	A/C	9.90758e-06	TraesCS1A02G207800(dist=39517),TraesCS1A02G207900(dist=20457)	intergenic
Thousand kernal weight (entire spike)	1-369558963	1A	369558963	A/C	3.26926e-07	TraesCS1A02G207800(dist=39560),TraesCS1A02G207900(dist=20414)	intergenic
Spikelet weight (middle)	1-369558963	1A	369558963	A/C	3.72298e-06	TraesCS1A02G207800(dist=39560),TraesCS1A02G207900(dist=20414)	intergenic
Grain weight per spikelet (middle)	1-369558963	1A	369558963	A/C	5.12293e-06	TraesCS1A02G207800(dist=39560),TraesCS1A02G207900(dist=20414)	intergenic
Thousand kernal weight (entire spike)	1-369558970	1A	369558970	A/C	3.26926e-07	TraesCS1A02G207800(dist=39567),TraesCS1A02G207900(dist=20407)	intergenic
Spikelet weight (middle)	1-369558970	1A	369558970	A/C	3.72298e-06	TraesCS1A02G207800(dist=39567),TraesCS1A02G207900(dist=20407)	intergenic
Grain weight per spikelet (middle)	1-369558970	1A	369558970	A/C	5.12293e-06	TraesCS1A02G207800(dist=39567),TraesCS1A02G207900(dist=20407)	intergenic
Thousand kernal weight (entire spike)	1-369559078	1A	369559078	G/A	6.47393e-08	TraesCS1A02G207800(dist=39675),TraesCS1A02G207900(dist=20299)	intergenic
Spikelet weight (middle)	1-369559078	1A	369559078	G/A	2.93095e-06	TraesCS1A02G207800(dist=39675),TraesCS1A02G207900(dist=20299)	intergenic
Grain weight per spikelet (middle)	1-369559078	1A	369559078	G/A	4.56619e-06	TraesCS1A02G207800(dist=39675),TraesCS1A02G207900(dist=20299)	intergenic
Thousand kernal weight (entire spike)	1-369559166	1A	369559166	A/G	7.23087e-08	TraesCS1A02G207800(dist=39763),TraesCS1A02G207900(dist=20211)	intergenic
Spikelet weight (middle)	1-369559166	1A	369559166	A/G	1.18874e-06	TraesCS1A02G207800(dist=39763),TraesCS1A02G207900(dist=20211)	intergenic
Grain weight per spikelet (middle)	1-369559166	1A	369559166	A/G	1.75612e-06	TraesCS1A02G207800(dist=39763),TraesCS1A02G207900(dist=20211)	intergenic
Thousand kernal weight (middle)	1-369559166	1A	369559166	A/G	9.90758e-06	TraesCS1A02G207800(dist=39763),TraesCS1A02G207900(dist=20211)	intergenic
Thousand kernal weight (entire spike)	1-369560048	1A	369560048	T/C	7.23087e-08	TraesCS1A02G207800(dist=40645),TraesCS1A02G207900(dist=19329)	intergenic
Spikelet weight (middle)	1-369560048	1A	369560048	T/C	1.18874e-06	TraesCS1A02G207800(dist=40645),TraesCS1A02G207900(dist=19329)	intergenic
Grain weight per spikelet (middle)	1-369560048	1A	369560048	T/C	1.75612e-06	TraesCS1A02G207800(dist=40645),TraesCS1A02G207900(dist=19329)	intergenic
Thousand kernal weight (middle)	1-369560048	1A	369560048	T/C	9.90758e-06	TraesCS1A02G207800(dist=40645),TraesCS1A02G207900(dist=19329)	intergenic
Thousand kernal weight (entire spike)	1-369565521	1A	369565521	T/G	2.32986e-07	TraesCS1A02G207800(dist=46118),TraesCS1A02G207900(dist=13856)	intergenic
Spikelet weight (middle)	1-369565521	1A	369565521	T/G	3.76288e-06	TraesCS1A02G207800(dist=46118),TraesCS1A02G207900(dist=13856)	intergenic
Grain weight per spikelet (middle)	1-369565521	1A	369565521	T/G	4.85322e-06	TraesCS1A02G207800(dist=46118),TraesCS1A02G207900(dist=13856)	intergenic
Thousand kernal weight (entire spike)	1-369565648	1A	369565648	T/C	3.75564e-07	TraesCS1A02G207800(dist=46245),TraesCS1A02G207900(dist=13729)	intergenic
Spikelet weight (middle)	1-369565648	1A	369565648	T/C	8.00398e-06	TraesCS1A02G207800(dist=46245),TraesCS1A02G207900(dist=13729)	intergenic
Grain weight per spikelet (middle)	1-369565648	1A	369565648	T/C	9.75234e-06	TraesCS1A02G207800(dist=46245),TraesCS1A02G207900(dist=13729)	intergenic
Thousand kernal weight (entire spike)	1-369566242	1A	369566242	A/G	2.25358e-08	TraesCS1A02G207800(dist=46839),TraesCS1A02G207900(dist=13135)	intergenic
Thousand kernal weight (entire spike)	1-369566288	1A	369566288	A/G	8.93433e-08	TraesCS1A02G207800(dist=46885),TraesCS1A02G207900(dist=13089)	intergenic
Thousand kernal weight (entire spike)	1-369567016	1A	369567016	C/T	7.23087e-08	TraesCS1A02G207800(dist=47613),TraesCS1A02G207900(dist=12361)	intergenic
Spikelet weight (middle)	1-369567016	1A	369567016	C/T	1.18874e-06	TraesCS1A02G207800(dist=47613),TraesCS1A02G207900(dist=12361)	intergenic
Grain weight per spikelet (middle)	1-369567016	1A	369567016	C/T	1.75612e-06	TraesCS1A02G207800(dist=47613),TraesCS1A02G207900(dist=12361)	intergenic
Thousand kernal weight (middle)	1-369567016	1A	369567016	C/T	9.90758e-06	TraesCS1A02G207800(dist=47613),TraesCS1A02G207900(dist=12361)	intergenic
Thousand kernal weight (entire spike)	1-369567825	1A	369567825	G/C	3.46552e-08	TraesCS1A02G207800(dist=48422),TraesCS1A02G207900(dist=11552)	intergenic
Spikelet weight (middle)	1-369567825	1A	369567825	G/C	4.85492e-06	TraesCS1A02G207800(dist=48422),TraesCS1A02G207900(dist=11552)	intergenic
Grain weight per spikelet (middle)	1-369567825	1A	369567825	G/C	5.37247e-06	TraesCS1A02G207800(dist=48422),TraesCS1A02G207900(dist=11552)	intergenic
Thousand kernal weight (entire spike)	1-369567963	1A	369567963	A/T	2.46515e-08	TraesCS1A02G207800(dist=48560),TraesCS1A02G207900(dist=11414)	intergenic
Spikelet weight (middle)	1-369567963	1A	369567963	A/T	2.47972e-06	TraesCS1A02G207800(dist=48560),TraesCS1A02G207900(dist=11414)	intergenic
Grain weight per spikelet (middle)	1-369567963	1A	369567963	A/T	4.05597e-06	TraesCS1A02G207800(dist=48560),TraesCS1A02G207900(dist=11414)	intergenic
Thousand kernal weight (entire spike)	1-369568066	1A	369568066	A/G	7.23087e-08	TraesCS1A02G207800(dist=48663),TraesCS1A02G207900(dist=11311)	intergenic
Spikelet weight (middle)	1-369568066	1A	369568066	A/G	1.18874e-06	TraesCS1A02G207800(dist=48663),TraesCS1A02G207900(dist=11311)	intergenic
Grain weight per spikelet (middle)	1-369568066	1A	369568066	A/G	1.75612e-06	TraesCS1A02G207800(dist=48663),TraesCS1A02G207900(dist=11311)	intergenic
Thousand kernal weight (middle)	1-369568066	1A	369568066	A/G	9.90758e-06	TraesCS1A02G207800(dist=48663),TraesCS1A02G207900(dist=11311)	intergenic
Thousand kernal weight (entire spike)	1-369568857	1A	369568857	T/C	7.30665e-07	TraesCS1A02G207800(dist=49454),TraesCS1A02G207900(dist=10520)	intergenic
Spikelet weight (middle)	1-369568857	1A	369568857	T/C	1.13897e-06	TraesCS1A02G207800(dist=49454),TraesCS1A02G207900(dist=10520)	intergenic
Grain weight per spikelet (middle)	1-369568857	1A	369568857	T/C	1.72621e-06	TraesCS1A02G207800(dist=49454),TraesCS1A02G207900(dist=10520)	intergenic
Thousand kernal weight (entire spike)	1-369569185	1A	369569185	A/T	7.23087e-08	TraesCS1A02G207800(dist=49782),TraesCS1A02G207900(dist=10192)	intergenic
Spikelet weight (middle)	1-369569185	1A	369569185	A/T	1.18874e-06	TraesCS1A02G207800(dist=49782),TraesCS1A02G207900(dist=10192)	intergenic
Grain weight per spikelet (middle)	1-369569185	1A	369569185	A/T	1.75612e-06	TraesCS1A02G207800(dist=49782),TraesCS1A02G207900(dist=10192)	intergenic
Thousand kernal weight (middle)	1-369569185	1A	369569185	A/T	9.90758e-06	TraesCS1A02G207800(dist=49782),TraesCS1A02G207900(dist=10192)	intergenic
Thousand kernal weight (entire spike)	1-369569189	1A	369569189	G/T	7.23087e-08	TraesCS1A02G207800(dist=49786),TraesCS1A02G207900(dist=10188)	intergenic
Spikelet weight (middle)	1-369569189	1A	369569189	G/T	1.18874e-06	TraesCS1A02G207800(dist=49786),TraesCS1A02G207900(dist=10188)	intergenic
Grain weight per spikelet (middle)	1-369569189	1A	369569189	G/T	1.75612e-06	TraesCS1A02G207800(dist=49786),TraesCS1A02G207900(dist=10188)	intergenic
Thousand kernal weight (middle)	1-369569189	1A	369569189	G/T	9.90758e-06	TraesCS1A02G207800(dist=49786),TraesCS1A02G207900(dist=10188)	intergenic
Thousand kernal weight (entire spike)	1-369569226	1A	369569226	A/G	3.63246e-07	TraesCS1A02G207800(dist=49823),TraesCS1A02G207900(dist=10151)	intergenic
Spikelet weight (middle)	1-369569226	1A	369569226	A/G	3.41958e-06	TraesCS1A02G207800(dist=49823),TraesCS1A02G207900(dist=10151)	intergenic
Grain weight per spikelet (middle)	1-369569226	1A	369569226	A/G	4.24062e-06	TraesCS1A02G207800(dist=49823),TraesCS1A02G207900(dist=10151)	intergenic
Thousand kernal weight (entire spike)	1-369569404	1A	369569404	T/C	2.52955e-07	TraesCS1A02G207800(dist=50001),TraesCS1A02G207900(dist=9973)	intergenic
Spikelet weight (middle)	1-369569404	1A	369569404	T/C	1.88037e-06	TraesCS1A02G207800(dist=50001),TraesCS1A02G207900(dist=9973)	intergenic
Grain weight per spikelet (middle)	1-369569404	1A	369569404	T/C	2.7403e-06	TraesCS1A02G207800(dist=50001),TraesCS1A02G207900(dist=9973)	intergenic
Thousand kernal weight (entire spike)	1-369569551	1A	369569551	G/C	2.52955e-07	TraesCS1A02G207800(dist=50148),TraesCS1A02G207900(dist=9826)	intergenic
Spikelet weight (middle)	1-369569551	1A	369569551	G/C	1.88037e-06	TraesCS1A02G207800(dist=50148),TraesCS1A02G207900(dist=9826)	intergenic
Grain weight per spikelet (middle)	1-369569551	1A	369569551	G/C	2.7403e-06	TraesCS1A02G207800(dist=50148),TraesCS1A02G207900(dist=9826)	intergenic
Thousand kernal weight (entire spike)	1-369569893	1A	369569893	A/T	3.26926e-07	TraesCS1A02G207800(dist=50490),TraesCS1A02G207900(dist=9484)	intergenic
Spikelet weight (middle)	1-369569893	1A	369569893	A/T	3.72298e-06	TraesCS1A02G207800(dist=50490),TraesCS1A02G207900(dist=9484)	intergenic
Grain weight per spikelet (middle)	1-369569893	1A	369569893	A/T	5.12293e-06	TraesCS1A02G207800(dist=50490),TraesCS1A02G207900(dist=9484)	intergenic
Thousand kernal weight (entire spike)	1-369569941	1A	369569941	A/G	3.26926e-07	TraesCS1A02G207800(dist=50538),TraesCS1A02G207900(dist=9436)	intergenic
Spikelet weight (middle)	1-369569941	1A	369569941	A/G	3.72298e-06	TraesCS1A02G207800(dist=50538),TraesCS1A02G207900(dist=9436)	intergenic
Grain weight per spikelet (middle)	1-369569941	1A	369569941	A/G	5.12293e-06	TraesCS1A02G207800(dist=50538),TraesCS1A02G207900(dist=9436)	intergenic
Thousand kernal weight (entire spike)	1-369570529	1A	369570529	A/G	7.23087e-08	TraesCS1A02G207800(dist=51126),TraesCS1A02G207900(dist=8848)	intergenic
Spikelet weight (middle)	1-369570529	1A	369570529	A/G	1.18874e-06	TraesCS1A02G207800(dist=51126),TraesCS1A02G207900(dist=8848)	intergenic
Grain weight per spikelet (middle)	1-369570529	1A	369570529	A/G	1.75612e-06	TraesCS1A02G207800(dist=51126),TraesCS1A02G207900(dist=8848)	intergenic
Thousand kernal weight (middle)	1-369570529	1A	369570529	A/G	9.90758e-06	TraesCS1A02G207800(dist=51126),TraesCS1A02G207900(dist=8848)	intergenic
Thousand kernal weight (entire spike)	1-369570578	1A	369570578	A/T	2.77517e-07	TraesCS1A02G207800(dist=51175),TraesCS1A02G207900(dist=8799)	intergenic
Spikelet weight (middle)	1-369570578	1A	369570578	A/T	6.74461e-06	TraesCS1A02G207800(dist=51175),TraesCS1A02G207900(dist=8799)	intergenic
Grain weight per spikelet (middle)	1-369570578	1A	369570578	A/T	8.55644e-06	TraesCS1A02G207800(dist=51175),TraesCS1A02G207900(dist=8799)	intergenic
Thousand kernal weight (entire spike)	1-369570647	1A	369570647	G/C	3.0372e-06	TraesCS1A02G207800(dist=51244),TraesCS1A02G207900(dist=8730)	intergenic
Thousand kernal weight (entire spike)	1-369570720	1A	369570720	T/C	2.77517e-07	TraesCS1A02G207800(dist=51317),TraesCS1A02G207900(dist=8657)	intergenic
Spikelet weight (middle)	1-369570720	1A	369570720	T/C	6.74461e-06	TraesCS1A02G207800(dist=51317),TraesCS1A02G207900(dist=8657)	intergenic
Grain weight per spikelet (middle)	1-369570720	1A	369570720	T/C	8.55644e-06	TraesCS1A02G207800(dist=51317),TraesCS1A02G207900(dist=8657)	intergenic
Thousand kernal weight (entire spike)	1-369571030	1A	369571030	A/G	1.15181e-07	TraesCS1A02G207800(dist=51627),TraesCS1A02G207900(dist=8347)	intergenic
Spikelet weight (middle)	1-369571030	1A	369571030	A/G	3.3042e-06	TraesCS1A02G207800(dist=51627),TraesCS1A02G207900(dist=8347)	intergenic
Grain weight per spikelet (middle)	1-369571030	1A	369571030	A/G	4.2505e-06	TraesCS1A02G207800(dist=51627),TraesCS1A02G207900(dist=8347)	intergenic
Thousand kernal weight (entire spike)	1-369571127	1A	369571127	T/C	3.47123e-07	TraesCS1A02G207800(dist=51724),TraesCS1A02G207900(dist=8250)	intergenic
Thousand kernal weight (entire spike)	1-369571823	1A	369571823	A/G	4.45339e-07	TraesCS1A02G207800(dist=52420),TraesCS1A02G207900(dist=7554)	intergenic
Thousand kernal weight (entire spike)	1-369573380	1A	369573380	T/C	7.34748e-06	TraesCS1A02G207800(dist=53977),TraesCS1A02G207900(dist=5997)	intergenic
Thousand kernal weight (entire spike)	1-369573381	1A	369573381	A/G	3.26926e-07	TraesCS1A02G207800(dist=53978),TraesCS1A02G207900(dist=5996)	intergenic
Spikelet weight (middle)	1-369573381	1A	369573381	A/G	3.72298e-06	TraesCS1A02G207800(dist=53978),TraesCS1A02G207900(dist=5996)	intergenic
Grain weight per spikelet (middle)	1-369573381	1A	369573381	A/G	5.12293e-06	TraesCS1A02G207800(dist=53978),TraesCS1A02G207900(dist=5996)	intergenic
Thousand kernal weight (entire spike)	1-369573635	1A	369573635	T/G	3.05882e-07	TraesCS1A02G207800(dist=54232),TraesCS1A02G207900(dist=5742)	intergenic
Spikelet weight (middle)	1-369573635	1A	369573635	T/G	3.85428e-06	TraesCS1A02G207800(dist=54232),TraesCS1A02G207900(dist=5742)	intergenic
Grain weight per spikelet (middle)	1-369573635	1A	369573635	T/G	5.29389e-06	TraesCS1A02G207800(dist=54232),TraesCS1A02G207900(dist=5742)	intergenic
Thousand kernal weight (entire spike)	1-369573714	1A	369573714	T/C	3.26926e-07	TraesCS1A02G207800(dist=54311),TraesCS1A02G207900(dist=5663)	intergenic
Spikelet weight (middle)	1-369573714	1A	369573714	T/C	3.72298e-06	TraesCS1A02G207800(dist=54311),TraesCS1A02G207900(dist=5663)	intergenic
Grain weight per spikelet (middle)	1-369573714	1A	369573714	T/C	5.12293e-06	TraesCS1A02G207800(dist=54311),TraesCS1A02G207900(dist=5663)	intergenic
Thousand kernal weight (entire spike)	1-369573751	1A	369573751	T/C	3.26926e-07	TraesCS1A02G207800(dist=54348),TraesCS1A02G207900(dist=5626)	intergenic
Spikelet weight (middle)	1-369573751	1A	369573751	T/C	3.72298e-06	TraesCS1A02G207800(dist=54348),TraesCS1A02G207900(dist=5626)	intergenic
Grain weight per spikelet (middle)	1-369573751	1A	369573751	T/C	5.12293e-06	TraesCS1A02G207800(dist=54348),TraesCS1A02G207900(dist=5626)	intergenic
Thousand kernal weight (entire spike)	1-369574032	1A	369574032	A/G	2.77517e-07	TraesCS1A02G207800(dist=54629),TraesCS1A02G207900(dist=5345)	intergenic
Spikelet weight (middle)	1-369574032	1A	369574032	A/G	6.74461e-06	TraesCS1A02G207800(dist=54629),TraesCS1A02G207900(dist=5345)	intergenic
Grain weight per spikelet (middle)	1-369574032	1A	369574032	A/G	8.55644e-06	TraesCS1A02G207800(dist=54629),TraesCS1A02G207900(dist=5345)	intergenic
Thousand kernal weight (entire spike)	1-369574490	1A	369574490	G/A	6.38734e-08	TraesCS1A02G207800(dist=55087),TraesCS1A02G207900(dist=4887)	intergenic
Spikelet weight (middle)	1-369574490	1A	369574490	G/A	1.13795e-06	TraesCS1A02G207800(dist=55087),TraesCS1A02G207900(dist=4887)	intergenic
Grain weight per spikelet (middle)	1-369574490	1A	369574490	G/A	1.68377e-06	TraesCS1A02G207800(dist=55087),TraesCS1A02G207900(dist=4887)	intergenic
Thousand kernal weight (middle)	1-369574490	1A	369574490	G/A	9.41159e-06	TraesCS1A02G207800(dist=55087),TraesCS1A02G207900(dist=4887)	intergenic
Thousand kernal weight (entire spike)	1-369576877	1A	369576877	A/G	6.02349e-08	TraesCS1A02G207800(dist=57474),TraesCS1A02G207900(dist=2500)	intergenic
Spikelet weight (middle)	1-369576877	1A	369576877	A/G	1.16056e-06	TraesCS1A02G207800(dist=57474),TraesCS1A02G207900(dist=2500)	intergenic
Grain weight per spikelet (middle)	1-369576877	1A	369576877	A/G	1.95421e-06	TraesCS1A02G207800(dist=57474),TraesCS1A02G207900(dist=2500)	intergenic
Thousand kernal weight (middle)	1-369576877	1A	369576877	A/G	5.5262e-06	TraesCS1A02G207800(dist=57474),TraesCS1A02G207900(dist=2500)	intergenic
Thousand kernal weight (entire spike)	1-369576932	1A	369576932	A/G	4.73136e-08	TraesCS1A02G207800(dist=57529),TraesCS1A02G207900(dist=2445)	intergenic
Spikelet weight (middle)	1-369576932	1A	369576932	A/G	1.15205e-06	TraesCS1A02G207800(dist=57529),TraesCS1A02G207900(dist=2445)	intergenic
Grain weight per spikelet (middle)	1-369576932	1A	369576932	A/G	1.59045e-06	TraesCS1A02G207800(dist=57529),TraesCS1A02G207900(dist=2445)	intergenic
Thousand kernal weight (middle)	1-369576932	1A	369576932	A/G	4.84759e-06	TraesCS1A02G207800(dist=57529),TraesCS1A02G207900(dist=2445)	intergenic
Thousand kernal weight (entire spike)	1-369577108	1A	369577108	G/A	7.23087e-08	TraesCS1A02G207800(dist=57705),TraesCS1A02G207900(dist=2269)	intergenic
Spikelet weight (middle)	1-369577108	1A	369577108	G/A	1.18874e-06	TraesCS1A02G207800(dist=57705),TraesCS1A02G207900(dist=2269)	intergenic
Grain weight per spikelet (middle)	1-369577108	1A	369577108	G/A	1.75612e-06	TraesCS1A02G207800(dist=57705),TraesCS1A02G207900(dist=2269)	intergenic
Thousand kernal weight (middle)	1-369577108	1A	369577108	G/A	9.90758e-06	TraesCS1A02G207800(dist=57705),TraesCS1A02G207900(dist=2269)	intergenic
Thousand kernal weight (entire spike)	1-369577289	1A	369577289	G/A	2.6377e-07	TraesCS1A02G207800(dist=57886),TraesCS1A02G207900(dist=2088)	intergenic
Spikelet weight (middle)	1-369577289	1A	369577289	G/A	6.09043e-06	TraesCS1A02G207800(dist=57886),TraesCS1A02G207900(dist=2088)	intergenic
Grain weight per spikelet (middle)	1-369577289	1A	369577289	G/A	7.83497e-06	TraesCS1A02G207800(dist=57886),TraesCS1A02G207900(dist=2088)	intergenic
Thousand kernal weight (entire spike)	1-369578310	1A	369578310	T/C	7.23087e-08	TraesCS1A02G207900(dist=1067)	upstream
Spikelet weight (middle)	1-369578310	1A	369578310	T/C	1.18874e-06	TraesCS1A02G207900(dist=1067)	upstream
Grain weight per spikelet (middle)	1-369578310	1A	369578310	T/C	1.75612e-06	TraesCS1A02G207900(dist=1067)	upstream
Thousand kernal weight (middle)	1-369578310	1A	369578310	T/C	9.90758e-06	TraesCS1A02G207900(dist=1067)	upstream
Thousand kernal weight (entire spike)	1-369579886	1A	369579886	C/T	3.26926e-07	TraesCS1A02G207900	intronic
Spikelet weight (middle)	1-369579886	1A	369579886	C/T	3.72298e-06	TraesCS1A02G207900	intronic
Grain weight per spikelet (middle)	1-369579886	1A	369579886	C/T	5.12293e-06	TraesCS1A02G207900	intronic
Thousand kernal weight (entire spike)	1-369580083	1A	369580083	C/T	2.77517e-07	TraesCS1A02G207900	intronic
Spikelet weight (middle)	1-369580083	1A	369580083	C/T	6.74461e-06	TraesCS1A02G207900	intronic
Grain weight per spikelet (middle)	1-369580083	1A	369580083	C/T	8.55644e-06	TraesCS1A02G207900	intronic
Thousand kernal weight (entire spike)	1-369580150	1A	369580150	G/A	2.77517e-07	TraesCS1A02G207900	intronic
Spikelet weight (middle)	1-369580150	1A	369580150	G/A	6.74461e-06	TraesCS1A02G207900	intronic
Grain weight per spikelet (middle)	1-369580150	1A	369580150	G/A	8.55644e-06	TraesCS1A02G207900	intronic
Thousand kernal weight (entire spike)	1-369581525	1A	369581525	G/C	7.23087e-08	TraesCS1A02G207900(TraesCS1A02G207900.1:c.*167C>G)	UTR3
Spikelet weight (middle)	1-369581525	1A	369581525	G/C	1.18874e-06	TraesCS1A02G207900(TraesCS1A02G207900.1:c.*167C>G)	UTR3
Grain weight per spikelet (middle)	1-369581525	1A	369581525	G/C	1.75612e-06	TraesCS1A02G207900(TraesCS1A02G207900.1:c.*167C>G)	UTR3
Thousand kernal weight (middle)	1-369581525	1A	369581525	G/C	9.90758e-06	TraesCS1A02G207900(TraesCS1A02G207900.1:c.*167C>G)	UTR3
Thousand kernal weight (entire spike)	1-369581643	1A	369581643	G/A	7.23087e-08	TraesCS1A02G207900(dist=51)	downstream
Spikelet weight (middle)	1-369581643	1A	369581643	G/A	1.18874e-06	TraesCS1A02G207900(dist=51)	downstream
Grain weight per spikelet (middle)	1-369581643	1A	369581643	G/A	1.75612e-06	TraesCS1A02G207900(dist=51)	downstream
Thousand kernal weight (middle)	1-369581643	1A	369581643	G/A	9.90758e-06	TraesCS1A02G207900(dist=51)	downstream
Thousand kernal weight (entire spike)	1-369581658	1A	369581658	C/T	7.23087e-08	TraesCS1A02G207900(dist=66)	downstream
Spikelet weight (middle)	1-369581658	1A	369581658	C/T	1.18874e-06	TraesCS1A02G207900(dist=66)	downstream
Grain weight per spikelet (middle)	1-369581658	1A	369581658	C/T	1.75612e-06	TraesCS1A02G207900(dist=66)	downstream
Thousand kernal weight (middle)	1-369581658	1A	369581658	C/T	9.90758e-06	TraesCS1A02G207900(dist=66)	downstream
Thousand kernal weight (entire spike)	1-369582108	1A	369582108	C/T	7.04439e-07	TraesCS1A02G207900(dist=516)	downstream
Spikelet weight (middle)	1-369582108	1A	369582108	C/T	9.08407e-06	TraesCS1A02G207900(dist=516)	downstream
Thousand kernal weight (entire spike)	1-369587930	1A	369587930	A/G	2.77517e-07	TraesCS1A02G207900(dist=6338),TraesCS1A02G208000(dist=106710)	intergenic
Spikelet weight (middle)	1-369587930	1A	369587930	A/G	6.74461e-06	TraesCS1A02G207900(dist=6338),TraesCS1A02G208000(dist=106710)	intergenic
Grain weight per spikelet (middle)	1-369587930	1A	369587930	A/G	8.55644e-06	TraesCS1A02G207900(dist=6338),TraesCS1A02G208000(dist=106710)	intergenic
Thousand kernal weight (entire spike)	1-369587950	1A	369587950	G/A	2.77517e-07	TraesCS1A02G207900(dist=6358),TraesCS1A02G208000(dist=106690)	intergenic
Spikelet weight (middle)	1-369587950	1A	369587950	G/A	6.74461e-06	TraesCS1A02G207900(dist=6358),TraesCS1A02G208000(dist=106690)	intergenic
Grain weight per spikelet (middle)	1-369587950	1A	369587950	G/A	8.55644e-06	TraesCS1A02G207900(dist=6358),TraesCS1A02G208000(dist=106690)	intergenic
Thousand kernal weight (entire spike)	1-369588256	1A	369588256	A/G	2.03472e-08	TraesCS1A02G207900(dist=6664),TraesCS1A02G208000(dist=106384)	intergenic
Spikelet weight (middle)	1-369588256	1A	369588256	A/G	4.61141e-07	TraesCS1A02G207900(dist=6664),TraesCS1A02G208000(dist=106384)	intergenic
Grain weight per spikelet (middle)	1-369588256	1A	369588256	A/G	5.572e-07	TraesCS1A02G207900(dist=6664),TraesCS1A02G208000(dist=106384)	intergenic
Thousand kernal weight (middle)	1-369588256	1A	369588256	A/G	8.60481e-06	TraesCS1A02G207900(dist=6664),TraesCS1A02G208000(dist=106384)	intergenic
Thousand kernal weight (entire spike)	1-369588274	1A	369588274	A/C	1.16892e-08	TraesCS1A02G207900(dist=6682),TraesCS1A02G208000(dist=106366)	intergenic
Spikelet weight (middle)	1-369588274	1A	369588274	A/C	3.54673e-07	TraesCS1A02G207900(dist=6682),TraesCS1A02G208000(dist=106366)	intergenic
Grain weight per spikelet (middle)	1-369588274	1A	369588274	A/C	3.76971e-07	TraesCS1A02G207900(dist=6682),TraesCS1A02G208000(dist=106366)	intergenic
Thousand kernal weight (middle)	1-369588274	1A	369588274	A/C	5.49354e-06	TraesCS1A02G207900(dist=6682),TraesCS1A02G208000(dist=106366)	intergenic
Thousand kernal weight (entire spike)	1-369588638	1A	369588638	C/T	7.23087e-08	TraesCS1A02G207900(dist=7046),TraesCS1A02G208000(dist=106002)	intergenic
Spikelet weight (middle)	1-369588638	1A	369588638	C/T	1.18874e-06	TraesCS1A02G207900(dist=7046),TraesCS1A02G208000(dist=106002)	intergenic
Grain weight per spikelet (middle)	1-369588638	1A	369588638	C/T	1.75612e-06	TraesCS1A02G207900(dist=7046),TraesCS1A02G208000(dist=106002)	intergenic
Thousand kernal weight (middle)	1-369588638	1A	369588638	C/T	9.90758e-06	TraesCS1A02G207900(dist=7046),TraesCS1A02G208000(dist=106002)	intergenic
Thousand kernal weight (entire spike)	1-369588726	1A	369588726	A/G	3.55617e-07	TraesCS1A02G207900(dist=7134),TraesCS1A02G208000(dist=105914)	intergenic
Spikelet weight (middle)	1-369588726	1A	369588726	A/G	3.7985e-06	TraesCS1A02G207900(dist=7134),TraesCS1A02G208000(dist=105914)	intergenic
Grain weight per spikelet (middle)	1-369588726	1A	369588726	A/G	6.30256e-06	TraesCS1A02G207900(dist=7134),TraesCS1A02G208000(dist=105914)	intergenic
Thousand kernal weight (entire spike)	1-369589281	1A	369589281	A/G	8.25201e-07	TraesCS1A02G207900(dist=7689),TraesCS1A02G208000(dist=105359)	intergenic
Thousand kernal weight (entire spike)	1-369589340	1A	369589340	T/G	2.77517e-07	TraesCS1A02G207900(dist=7748),TraesCS1A02G208000(dist=105300)	intergenic
Spikelet weight (middle)	1-369589340	1A	369589340	T/G	6.74461e-06	TraesCS1A02G207900(dist=7748),TraesCS1A02G208000(dist=105300)	intergenic
Grain weight per spikelet (middle)	1-369589340	1A	369589340	T/G	8.55644e-06	TraesCS1A02G207900(dist=7748),TraesCS1A02G208000(dist=105300)	intergenic
Thousand kernal weight (entire spike)	1-369589603	1A	369589603	T/G	2.68933e-07	TraesCS1A02G207900(dist=8011),TraesCS1A02G208000(dist=105037)	intergenic
Spikelet weight (middle)	1-369589603	1A	369589603	T/G	5.80125e-06	TraesCS1A02G207900(dist=8011),TraesCS1A02G208000(dist=105037)	intergenic
Grain weight per spikelet (middle)	1-369589603	1A	369589603	T/G	7.27402e-06	TraesCS1A02G207900(dist=8011),TraesCS1A02G208000(dist=105037)	intergenic
Thousand kernal weight (entire spike)	1-369590093	1A	369590093	T/C	6.7643e-08	TraesCS1A02G207900(dist=8501),TraesCS1A02G208000(dist=104547)	intergenic
Spikelet weight (middle)	1-369590093	1A	369590093	T/C	2.13822e-06	TraesCS1A02G207900(dist=8501),TraesCS1A02G208000(dist=104547)	intergenic
Grain weight per spikelet (middle)	1-369590093	1A	369590093	T/C	3.28776e-06	TraesCS1A02G207900(dist=8501),TraesCS1A02G208000(dist=104547)	intergenic
Thousand kernal weight (middle)	1-369590093	1A	369590093	T/C	8.68351e-06	TraesCS1A02G207900(dist=8501),TraesCS1A02G208000(dist=104547)	intergenic
Thousand kernal weight (entire spike)	1-369590489	1A	369590489	T/C	1.31063e-08	TraesCS1A02G207900(dist=8897),TraesCS1A02G208000(dist=104151)	intergenic
Spikelet weight (middle)	1-369590489	1A	369590489	T/C	8.50649e-07	TraesCS1A02G207900(dist=8897),TraesCS1A02G208000(dist=104151)	intergenic
Grain weight per spikelet (middle)	1-369590489	1A	369590489	T/C	9.82479e-07	TraesCS1A02G207900(dist=8897),TraesCS1A02G208000(dist=104151)	intergenic
Thousand kernal weight (middle)	1-369590489	1A	369590489	T/C	6.23901e-06	TraesCS1A02G207900(dist=8897),TraesCS1A02G208000(dist=104151)	intergenic
Thousand kernal weight (entire spike)	1-369591858	1A	369591858	A/G	3.26926e-07	TraesCS1A02G207900(dist=10266),TraesCS1A02G208000(dist=102782)	intergenic
Spikelet weight (middle)	1-369591858	1A	369591858	A/G	3.72298e-06	TraesCS1A02G207900(dist=10266),TraesCS1A02G208000(dist=102782)	intergenic
Grain weight per spikelet (middle)	1-369591858	1A	369591858	A/G	5.12293e-06	TraesCS1A02G207900(dist=10266),TraesCS1A02G208000(dist=102782)	intergenic
Thousand kernal weight (entire spike)	1-369591953	1A	369591953	T/G	7.23087e-08	TraesCS1A02G207900(dist=10361),TraesCS1A02G208000(dist=102687)	intergenic
Spikelet weight (middle)	1-369591953	1A	369591953	T/G	1.18874e-06	TraesCS1A02G207900(dist=10361),TraesCS1A02G208000(dist=102687)	intergenic
Grain weight per spikelet (middle)	1-369591953	1A	369591953	T/G	1.75612e-06	TraesCS1A02G207900(dist=10361),TraesCS1A02G208000(dist=102687)	intergenic
Thousand kernal weight (middle)	1-369591953	1A	369591953	T/G	9.90758e-06	TraesCS1A02G207900(dist=10361),TraesCS1A02G208000(dist=102687)	intergenic
Thousand kernal weight (entire spike)	1-369591989	1A	369591989	A/G	7.23087e-08	TraesCS1A02G207900(dist=10397),TraesCS1A02G208000(dist=102651)	intergenic
Spikelet weight (middle)	1-369591989	1A	369591989	A/G	1.18874e-06	TraesCS1A02G207900(dist=10397),TraesCS1A02G208000(dist=102651)	intergenic
Grain weight per spikelet (middle)	1-369591989	1A	369591989	A/G	1.75612e-06	TraesCS1A02G207900(dist=10397),TraesCS1A02G208000(dist=102651)	intergenic
Thousand kernal weight (middle)	1-369591989	1A	369591989	A/G	9.90758e-06	TraesCS1A02G207900(dist=10397),TraesCS1A02G208000(dist=102651)	intergenic
Thousand kernal weight (entire spike)	1-369592361	1A	369592361	T/C	6.36693e-06	TraesCS1A02G207900(dist=10769),TraesCS1A02G208000(dist=102279)	intergenic
Thousand kernal weight (entire spike)	1-369592468	1A	369592468	G/C	2.77517e-07	TraesCS1A02G207900(dist=10876),TraesCS1A02G208000(dist=102172)	intergenic
Spikelet weight (middle)	1-369592468	1A	369592468	G/C	6.74461e-06	TraesCS1A02G207900(dist=10876),TraesCS1A02G208000(dist=102172)	intergenic
Grain weight per spikelet (middle)	1-369592468	1A	369592468	G/C	8.55644e-06	TraesCS1A02G207900(dist=10876),TraesCS1A02G208000(dist=102172)	intergenic
Thousand kernal weight (entire spike)	1-369592939	1A	369592939	T/C	1.07616e-06	TraesCS1A02G207900(dist=11347),TraesCS1A02G208000(dist=101701)	intergenic
Thousand kernal weight (entire spike)	1-369593130	1A	369593130	G/C	3.26926e-07	TraesCS1A02G207900(dist=11538),TraesCS1A02G208000(dist=101510)	intergenic
Spikelet weight (middle)	1-369593130	1A	369593130	G/C	3.72298e-06	TraesCS1A02G207900(dist=11538),TraesCS1A02G208000(dist=101510)	intergenic
Grain weight per spikelet (middle)	1-369593130	1A	369593130	G/C	5.12293e-06	TraesCS1A02G207900(dist=11538),TraesCS1A02G208000(dist=101510)	intergenic
Thousand kernal weight (entire spike)	1-369593231	1A	369593231	T/C	4.81185e-07	TraesCS1A02G207900(dist=11639),TraesCS1A02G208000(dist=101409)	intergenic
Spikelet weight (middle)	1-369593231	1A	369593231	T/C	9.37576e-06	TraesCS1A02G207900(dist=11639),TraesCS1A02G208000(dist=101409)	intergenic
Thousand kernal weight (entire spike)	1-369593300	1A	369593300	T/C	1.07616e-06	TraesCS1A02G207900(dist=11708),TraesCS1A02G208000(dist=101340)	intergenic
Thousand kernal weight (entire spike)	1-369593468	1A	369593468	A/G	3.26926e-07	TraesCS1A02G207900(dist=11876),TraesCS1A02G208000(dist=101172)	intergenic
Spikelet weight (middle)	1-369593468	1A	369593468	A/G	3.72298e-06	TraesCS1A02G207900(dist=11876),TraesCS1A02G208000(dist=101172)	intergenic
Grain weight per spikelet (middle)	1-369593468	1A	369593468	A/G	5.12293e-06	TraesCS1A02G207900(dist=11876),TraesCS1A02G208000(dist=101172)	intergenic
Thousand kernal weight (entire spike)	1-369593658	1A	369593658	A/G	7.23087e-08	TraesCS1A02G207900(dist=12066),TraesCS1A02G208000(dist=100982)	intergenic
Spikelet weight (middle)	1-369593658	1A	369593658	A/G	1.18874e-06	TraesCS1A02G207900(dist=12066),TraesCS1A02G208000(dist=100982)	intergenic
Grain weight per spikelet (middle)	1-369593658	1A	369593658	A/G	1.75612e-06	TraesCS1A02G207900(dist=12066),TraesCS1A02G208000(dist=100982)	intergenic
Thousand kernal weight (middle)	1-369593658	1A	369593658	A/G	9.90758e-06	TraesCS1A02G207900(dist=12066),TraesCS1A02G208000(dist=100982)	intergenic
Thousand kernal weight (entire spike)	1-369593665	1A	369593665	C/T	7.02631e-08	TraesCS1A02G207900(dist=12073),TraesCS1A02G208000(dist=100975)	intergenic
Spikelet weight (middle)	1-369593665	1A	369593665	C/T	1.00903e-06	TraesCS1A02G207900(dist=12073),TraesCS1A02G208000(dist=100975)	intergenic
Grain weight per spikelet (middle)	1-369593665	1A	369593665	C/T	1.53277e-06	TraesCS1A02G207900(dist=12073),TraesCS1A02G208000(dist=100975)	intergenic
Thousand kernal weight (middle)	1-369593665	1A	369593665	C/T	9.72146e-06	TraesCS1A02G207900(dist=12073),TraesCS1A02G208000(dist=100975)	intergenic
Thousand kernal weight (entire spike)	1-369594270	1A	369594270	A/G	8.83627e-08	TraesCS1A02G207900(dist=12678),TraesCS1A02G208000(dist=100370)	intergenic
Spikelet weight (middle)	1-369594270	1A	369594270	A/G	1.34679e-06	TraesCS1A02G207900(dist=12678),TraesCS1A02G208000(dist=100370)	intergenic
Grain weight per spikelet (middle)	1-369594270	1A	369594270	A/G	2.01902e-06	TraesCS1A02G207900(dist=12678),TraesCS1A02G208000(dist=100370)	intergenic
Thousand kernal weight (entire spike)	1-369594361	1A	369594361	A/G	2.77277e-07	TraesCS1A02G207900(dist=12769),TraesCS1A02G208000(dist=100279)	intergenic
Spikelet weight (middle)	1-369594361	1A	369594361	A/G	2.62132e-06	TraesCS1A02G207900(dist=12769),TraesCS1A02G208000(dist=100279)	intergenic
Grain weight per spikelet (middle)	1-369594361	1A	369594361	A/G	3.64275e-06	TraesCS1A02G207900(dist=12769),TraesCS1A02G208000(dist=100279)	intergenic
Thousand kernal weight (entire spike)	1-369594415	1A	369594415	T/C	3.26812e-07	TraesCS1A02G207900(dist=12823),TraesCS1A02G208000(dist=100225)	intergenic
Spikelet weight (middle)	1-369594415	1A	369594415	T/C	2.85922e-06	TraesCS1A02G207900(dist=12823),TraesCS1A02G208000(dist=100225)	intergenic
Grain weight per spikelet (middle)	1-369594415	1A	369594415	T/C	3.9435e-06	TraesCS1A02G207900(dist=12823),TraesCS1A02G208000(dist=100225)	intergenic
Thousand kernal weight (entire spike)	1-369595900	1A	369595900	A/G	3.91383e-07	TraesCS1A02G207900(dist=14308),TraesCS1A02G208000(dist=98740)	intergenic
Thousand kernal weight (entire spike)	1-369596441	1A	369596441	A/G	7.23087e-08	TraesCS1A02G207900(dist=14849),TraesCS1A02G208000(dist=98199)	intergenic
Spikelet weight (middle)	1-369596441	1A	369596441	A/G	1.18874e-06	TraesCS1A02G207900(dist=14849),TraesCS1A02G208000(dist=98199)	intergenic
Grain weight per spikelet (middle)	1-369596441	1A	369596441	A/G	1.75612e-06	TraesCS1A02G207900(dist=14849),TraesCS1A02G208000(dist=98199)	intergenic
Thousand kernal weight (middle)	1-369596441	1A	369596441	A/G	9.90758e-06	TraesCS1A02G207900(dist=14849),TraesCS1A02G208000(dist=98199)	intergenic
Thousand kernal weight (entire spike)	1-369596661	1A	369596661	C/T	3.26926e-07	TraesCS1A02G207900(dist=15069),TraesCS1A02G208000(dist=97979)	intergenic
Spikelet weight (middle)	1-369596661	1A	369596661	C/T	3.72298e-06	TraesCS1A02G207900(dist=15069),TraesCS1A02G208000(dist=97979)	intergenic
Grain weight per spikelet (middle)	1-369596661	1A	369596661	C/T	5.12293e-06	TraesCS1A02G207900(dist=15069),TraesCS1A02G208000(dist=97979)	intergenic
Thousand kernal weight (entire spike)	1-369597873	1A	369597873	A/G	2.77517e-07	TraesCS1A02G207900(dist=16281),TraesCS1A02G208000(dist=96767)	intergenic
Spikelet weight (middle)	1-369597873	1A	369597873	A/G	6.74461e-06	TraesCS1A02G207900(dist=16281),TraesCS1A02G208000(dist=96767)	intergenic
Grain weight per spikelet (middle)	1-369597873	1A	369597873	A/G	8.55644e-06	TraesCS1A02G207900(dist=16281),TraesCS1A02G208000(dist=96767)	intergenic
Thousand kernal weight (entire spike)	1-369598242	1A	369598242	T/C	3.26926e-07	TraesCS1A02G207900(dist=16650),TraesCS1A02G208000(dist=96398)	intergenic
Spikelet weight (middle)	1-369598242	1A	369598242	T/C	3.72298e-06	TraesCS1A02G207900(dist=16650),TraesCS1A02G208000(dist=96398)	intergenic
Grain weight per spikelet (middle)	1-369598242	1A	369598242	T/C	5.12293e-06	TraesCS1A02G207900(dist=16650),TraesCS1A02G208000(dist=96398)	intergenic
Thousand kernal weight (entire spike)	1-369598391	1A	369598391	A/G	5.75656e-06	TraesCS1A02G207900(dist=16799),TraesCS1A02G208000(dist=96249)	intergenic
Thousand kernal weight (entire spike)	1-369598988	1A	369598988	A/C	7.23087e-08	TraesCS1A02G207900(dist=17396),TraesCS1A02G208000(dist=95652)	intergenic
Spikelet weight (middle)	1-369598988	1A	369598988	A/C	1.18874e-06	TraesCS1A02G207900(dist=17396),TraesCS1A02G208000(dist=95652)	intergenic
Grain weight per spikelet (middle)	1-369598988	1A	369598988	A/C	1.75612e-06	TraesCS1A02G207900(dist=17396),TraesCS1A02G208000(dist=95652)	intergenic
Thousand kernal weight (middle)	1-369598988	1A	369598988	A/C	9.90758e-06	TraesCS1A02G207900(dist=17396),TraesCS1A02G208000(dist=95652)	intergenic
Thousand kernal weight (entire spike)	1-369599032	1A	369599032	A/G	3.26926e-07	TraesCS1A02G207900(dist=17440),TraesCS1A02G208000(dist=95608)	intergenic
Spikelet weight (middle)	1-369599032	1A	369599032	A/G	3.72298e-06	TraesCS1A02G207900(dist=17440),TraesCS1A02G208000(dist=95608)	intergenic
Grain weight per spikelet (middle)	1-369599032	1A	369599032	A/G	5.12293e-06	TraesCS1A02G207900(dist=17440),TraesCS1A02G208000(dist=95608)	intergenic
Thousand kernal weight (entire spike)	1-369599154	1A	369599154	A/C	3.26926e-07	TraesCS1A02G207900(dist=17562),TraesCS1A02G208000(dist=95486)	intergenic
Spikelet weight (middle)	1-369599154	1A	369599154	A/C	3.72298e-06	TraesCS1A02G207900(dist=17562),TraesCS1A02G208000(dist=95486)	intergenic
Grain weight per spikelet (middle)	1-369599154	1A	369599154	A/C	5.12293e-06	TraesCS1A02G207900(dist=17562),TraesCS1A02G208000(dist=95486)	intergenic
Thousand kernal weight (entire spike)	1-369599484	1A	369599484	C/G	8.098e-08	TraesCS1A02G207900(dist=17892),TraesCS1A02G208000(dist=95156)	intergenic
Spikelet weight (middle)	1-369599484	1A	369599484	C/G	8.38183e-07	TraesCS1A02G207900(dist=17892),TraesCS1A02G208000(dist=95156)	intergenic
Grain weight per spikelet (middle)	1-369599484	1A	369599484	C/G	1.27984e-06	TraesCS1A02G207900(dist=17892),TraesCS1A02G208000(dist=95156)	intergenic
Thousand kernal weight (entire spike)	1-369599827	1A	369599827	C/A	7.23087e-08	TraesCS1A02G207900(dist=18235),TraesCS1A02G208000(dist=94813)	intergenic
Spikelet weight (middle)	1-369599827	1A	369599827	C/A	1.18874e-06	TraesCS1A02G207900(dist=18235),TraesCS1A02G208000(dist=94813)	intergenic
Grain weight per spikelet (middle)	1-369599827	1A	369599827	C/A	1.75612e-06	TraesCS1A02G207900(dist=18235),TraesCS1A02G208000(dist=94813)	intergenic
Thousand kernal weight (middle)	1-369599827	1A	369599827	C/A	9.90758e-06	TraesCS1A02G207900(dist=18235),TraesCS1A02G208000(dist=94813)	intergenic
Thousand kernal weight (entire spike)	1-369599828	1A	369599828	A/T	7.23087e-08	TraesCS1A02G207900(dist=18236),TraesCS1A02G208000(dist=94812)	intergenic
Spikelet weight (middle)	1-369599828	1A	369599828	A/T	1.18874e-06	TraesCS1A02G207900(dist=18236),TraesCS1A02G208000(dist=94812)	intergenic
Grain weight per spikelet (middle)	1-369599828	1A	369599828	A/T	1.75612e-06	TraesCS1A02G207900(dist=18236),TraesCS1A02G208000(dist=94812)	intergenic
Thousand kernal weight (middle)	1-369599828	1A	369599828	A/T	9.90758e-06	TraesCS1A02G207900(dist=18236),TraesCS1A02G208000(dist=94812)	intergenic
Thousand kernal weight (entire spike)	1-369599951	1A	369599951	T/C	3.26926e-07	TraesCS1A02G207900(dist=18359),TraesCS1A02G208000(dist=94689)	intergenic
Spikelet weight (middle)	1-369599951	1A	369599951	T/C	3.72298e-06	TraesCS1A02G207900(dist=18359),TraesCS1A02G208000(dist=94689)	intergenic
Grain weight per spikelet (middle)	1-369599951	1A	369599951	T/C	5.12293e-06	TraesCS1A02G207900(dist=18359),TraesCS1A02G208000(dist=94689)	intergenic
Thousand kernal weight (entire spike)	1-369600200	1A	369600200	G/T	7.23087e-08	TraesCS1A02G207900(dist=18608),TraesCS1A02G208000(dist=94440)	intergenic
Spikelet weight (middle)	1-369600200	1A	369600200	G/T	1.18874e-06	TraesCS1A02G207900(dist=18608),TraesCS1A02G208000(dist=94440)	intergenic
Grain weight per spikelet (middle)	1-369600200	1A	369600200	G/T	1.75612e-06	TraesCS1A02G207900(dist=18608),TraesCS1A02G208000(dist=94440)	intergenic
Thousand kernal weight (middle)	1-369600200	1A	369600200	G/T	9.90758e-06	TraesCS1A02G207900(dist=18608),TraesCS1A02G208000(dist=94440)	intergenic
Thousand kernal weight (entire spike)	1-369600328	1A	369600328	G/A	6.36693e-06	TraesCS1A02G207900(dist=18736),TraesCS1A02G208000(dist=94312)	intergenic
Thousand kernal weight (entire spike)	1-369600536	1A	369600536	T/C	1.15158e-07	TraesCS1A02G207900(dist=18944),TraesCS1A02G208000(dist=94104)	intergenic
Spikelet weight (middle)	1-369600536	1A	369600536	T/C	6.16592e-06	TraesCS1A02G207900(dist=18944),TraesCS1A02G208000(dist=94104)	intergenic
Grain weight per spikelet (middle)	1-369600536	1A	369600536	T/C	7.39035e-06	TraesCS1A02G207900(dist=18944),TraesCS1A02G208000(dist=94104)	intergenic
Thousand kernal weight (entire spike)	1-369601016	1A	369601016	T/C	7.23087e-08	TraesCS1A02G207900(dist=19424),TraesCS1A02G208000(dist=93624)	intergenic
Spikelet weight (middle)	1-369601016	1A	369601016	T/C	1.18874e-06	TraesCS1A02G207900(dist=19424),TraesCS1A02G208000(dist=93624)	intergenic
Grain weight per spikelet (middle)	1-369601016	1A	369601016	T/C	1.75612e-06	TraesCS1A02G207900(dist=19424),TraesCS1A02G208000(dist=93624)	intergenic
Thousand kernal weight (middle)	1-369601016	1A	369601016	T/C	9.90758e-06	TraesCS1A02G207900(dist=19424),TraesCS1A02G208000(dist=93624)	intergenic
Thousand kernal weight (entire spike)	1-369601480	1A	369601480	T/C	2.77517e-07	TraesCS1A02G207900(dist=19888),TraesCS1A02G208000(dist=93160)	intergenic
Spikelet weight (middle)	1-369601480	1A	369601480	T/C	6.74461e-06	TraesCS1A02G207900(dist=19888),TraesCS1A02G208000(dist=93160)	intergenic
Grain weight per spikelet (middle)	1-369601480	1A	369601480	T/C	8.55644e-06	TraesCS1A02G207900(dist=19888),TraesCS1A02G208000(dist=93160)	intergenic
Thousand kernal weight (entire spike)	1-369602612	1A	369602612	G/A	7.23087e-08	TraesCS1A02G207900(dist=21020),TraesCS1A02G208000(dist=92028)	intergenic
Spikelet weight (middle)	1-369602612	1A	369602612	G/A	1.18874e-06	TraesCS1A02G207900(dist=21020),TraesCS1A02G208000(dist=92028)	intergenic
Grain weight per spikelet (middle)	1-369602612	1A	369602612	G/A	1.75612e-06	TraesCS1A02G207900(dist=21020),TraesCS1A02G208000(dist=92028)	intergenic
Thousand kernal weight (middle)	1-369602612	1A	369602612	G/A	9.90758e-06	TraesCS1A02G207900(dist=21020),TraesCS1A02G208000(dist=92028)	intergenic
Thousand kernal weight (entire spike)	1-369603120	1A	369603120	G/T	3.26926e-07	TraesCS1A02G207900(dist=21528),TraesCS1A02G208000(dist=91520)	intergenic
Spikelet weight (middle)	1-369603120	1A	369603120	G/T	3.72298e-06	TraesCS1A02G207900(dist=21528),TraesCS1A02G208000(dist=91520)	intergenic
Grain weight per spikelet (middle)	1-369603120	1A	369603120	G/T	5.12293e-06	TraesCS1A02G207900(dist=21528),TraesCS1A02G208000(dist=91520)	intergenic
Thousand kernal weight (entire spike)	1-369603297	1A	369603297	T/A	1.07616e-06	TraesCS1A02G207900(dist=21705),TraesCS1A02G208000(dist=91343)	intergenic
Thousand kernal weight (entire spike)	1-369603605	1A	369603605	A/G	7.23087e-08	TraesCS1A02G207900(dist=22013),TraesCS1A02G208000(dist=91035)	intergenic
Spikelet weight (middle)	1-369603605	1A	369603605	A/G	1.18874e-06	TraesCS1A02G207900(dist=22013),TraesCS1A02G208000(dist=91035)	intergenic
Grain weight per spikelet (middle)	1-369603605	1A	369603605	A/G	1.75612e-06	TraesCS1A02G207900(dist=22013),TraesCS1A02G208000(dist=91035)	intergenic
Thousand kernal weight (middle)	1-369603605	1A	369603605	A/G	9.90758e-06	TraesCS1A02G207900(dist=22013),TraesCS1A02G208000(dist=91035)	intergenic
Thousand kernal weight (entire spike)	1-369604204	1A	369604204	T/C	3.26926e-07	TraesCS1A02G207900(dist=22612),TraesCS1A02G208000(dist=90436)	intergenic
Spikelet weight (middle)	1-369604204	1A	369604204	T/C	3.72298e-06	TraesCS1A02G207900(dist=22612),TraesCS1A02G208000(dist=90436)	intergenic
Grain weight per spikelet (middle)	1-369604204	1A	369604204	T/C	5.12293e-06	TraesCS1A02G207900(dist=22612),TraesCS1A02G208000(dist=90436)	intergenic
Thousand kernal weight (entire spike)	1-369604416	1A	369604416	A/G	2.77517e-07	TraesCS1A02G207900(dist=22824),TraesCS1A02G208000(dist=90224)	intergenic
Spikelet weight (middle)	1-369604416	1A	369604416	A/G	6.74461e-06	TraesCS1A02G207900(dist=22824),TraesCS1A02G208000(dist=90224)	intergenic
Grain weight per spikelet (middle)	1-369604416	1A	369604416	A/G	8.55644e-06	TraesCS1A02G207900(dist=22824),TraesCS1A02G208000(dist=90224)	intergenic
Thousand kernal weight (entire spike)	1-369604469	1A	369604469	T/C	7.23087e-08	TraesCS1A02G207900(dist=22877),TraesCS1A02G208000(dist=90171)	intergenic
Spikelet weight (middle)	1-369604469	1A	369604469	T/C	1.18874e-06	TraesCS1A02G207900(dist=22877),TraesCS1A02G208000(dist=90171)	intergenic
Grain weight per spikelet (middle)	1-369604469	1A	369604469	T/C	1.75612e-06	TraesCS1A02G207900(dist=22877),TraesCS1A02G208000(dist=90171)	intergenic
Thousand kernal weight (middle)	1-369604469	1A	369604469	T/C	9.90758e-06	TraesCS1A02G207900(dist=22877),TraesCS1A02G208000(dist=90171)	intergenic
Thousand kernal weight (entire spike)	1-369605167	1A	369605167	G/C	1.05405e-06	TraesCS1A02G207900(dist=23575),TraesCS1A02G208000(dist=89473)	intergenic
Thousand kernal weight (entire spike)	1-369605723	1A	369605723	T/C	7.23087e-08	TraesCS1A02G207900(dist=24131),TraesCS1A02G208000(dist=88917)	intergenic
Spikelet weight (middle)	1-369605723	1A	369605723	T/C	1.18874e-06	TraesCS1A02G207900(dist=24131),TraesCS1A02G208000(dist=88917)	intergenic
Grain weight per spikelet (middle)	1-369605723	1A	369605723	T/C	1.75612e-06	TraesCS1A02G207900(dist=24131),TraesCS1A02G208000(dist=88917)	intergenic
Thousand kernal weight (middle)	1-369605723	1A	369605723	T/C	9.90758e-06	TraesCS1A02G207900(dist=24131),TraesCS1A02G208000(dist=88917)	intergenic
Thousand kernal weight (entire spike)	1-369605747	1A	369605747	A/C	7.23087e-08	TraesCS1A02G207900(dist=24155),TraesCS1A02G208000(dist=88893)	intergenic
Spikelet weight (middle)	1-369605747	1A	369605747	A/C	1.18874e-06	TraesCS1A02G207900(dist=24155),TraesCS1A02G208000(dist=88893)	intergenic
Grain weight per spikelet (middle)	1-369605747	1A	369605747	A/C	1.75612e-06	TraesCS1A02G207900(dist=24155),TraesCS1A02G208000(dist=88893)	intergenic
Thousand kernal weight (middle)	1-369605747	1A	369605747	A/C	9.90758e-06	TraesCS1A02G207900(dist=24155),TraesCS1A02G208000(dist=88893)	intergenic
Thousand kernal weight (entire spike)	1-369605863	1A	369605863	A/G	1.05083e-06	TraesCS1A02G207900(dist=24271),TraesCS1A02G208000(dist=88777)	intergenic
Thousand kernal weight (entire spike)	1-369607386	1A	369607386	T/G	6.31811e-08	TraesCS1A02G207900(dist=25794),TraesCS1A02G208000(dist=87254)	intergenic
Spikelet weight (middle)	1-369607386	1A	369607386	T/G	8.42115e-07	TraesCS1A02G207900(dist=25794),TraesCS1A02G208000(dist=87254)	intergenic
Grain weight per spikelet (middle)	1-369607386	1A	369607386	T/G	1.24245e-06	TraesCS1A02G207900(dist=25794),TraesCS1A02G208000(dist=87254)	intergenic
Thousand kernal weight (middle)	1-369607386	1A	369607386	T/G	9.08347e-06	TraesCS1A02G207900(dist=25794),TraesCS1A02G208000(dist=87254)	intergenic
Thousand kernal weight (entire spike)	1-369607440	1A	369607440	C/T	7.23087e-08	TraesCS1A02G207900(dist=25848),TraesCS1A02G208000(dist=87200)	intergenic
Spikelet weight (middle)	1-369607440	1A	369607440	C/T	1.18874e-06	TraesCS1A02G207900(dist=25848),TraesCS1A02G208000(dist=87200)	intergenic
Grain weight per spikelet (middle)	1-369607440	1A	369607440	C/T	1.75612e-06	TraesCS1A02G207900(dist=25848),TraesCS1A02G208000(dist=87200)	intergenic
Thousand kernal weight (middle)	1-369607440	1A	369607440	C/T	9.90758e-06	TraesCS1A02G207900(dist=25848),TraesCS1A02G208000(dist=87200)	intergenic
Thousand kernal weight (entire spike)	1-369607467	1A	369607467	A/T	7.23087e-08	TraesCS1A02G207900(dist=25875),TraesCS1A02G208000(dist=87173)	intergenic
Spikelet weight (middle)	1-369607467	1A	369607467	A/T	1.18874e-06	TraesCS1A02G207900(dist=25875),TraesCS1A02G208000(dist=87173)	intergenic
Grain weight per spikelet (middle)	1-369607467	1A	369607467	A/T	1.75612e-06	TraesCS1A02G207900(dist=25875),TraesCS1A02G208000(dist=87173)	intergenic
Thousand kernal weight (middle)	1-369607467	1A	369607467	A/T	9.90758e-06	TraesCS1A02G207900(dist=25875),TraesCS1A02G208000(dist=87173)	intergenic
Thousand kernal weight (entire spike)	1-369608169	1A	369608169	C/G	1.72721e-07	TraesCS1A02G207900(dist=26577),TraesCS1A02G208000(dist=86471)	intergenic
Spikelet weight (middle)	1-369608169	1A	369608169	C/G	2.41051e-06	TraesCS1A02G207900(dist=26577),TraesCS1A02G208000(dist=86471)	intergenic
Grain weight per spikelet (middle)	1-369608169	1A	369608169	C/G	3.99593e-06	TraesCS1A02G207900(dist=26577),TraesCS1A02G208000(dist=86471)	intergenic
Thousand kernal weight (entire spike)	1-369608229	1A	369608229	A/G	3.22817e-08	TraesCS1A02G207900(dist=26637),TraesCS1A02G208000(dist=86411)	intergenic
Spikelet weight (middle)	1-369608229	1A	369608229	A/G	6.8001e-07	TraesCS1A02G207900(dist=26637),TraesCS1A02G208000(dist=86411)	intergenic
Grain weight per spikelet (middle)	1-369608229	1A	369608229	A/G	1.23644e-06	TraesCS1A02G207900(dist=26637),TraesCS1A02G208000(dist=86411)	intergenic
Thousand kernal weight (entire spike)	1-369608411	1A	369608411	A/G	7.5299e-08	TraesCS1A02G207900(dist=26819),TraesCS1A02G208000(dist=86229)	intergenic
Spikelet weight (middle)	1-369608411	1A	369608411	A/G	1.17148e-06	TraesCS1A02G207900(dist=26819),TraesCS1A02G208000(dist=86229)	intergenic
Grain weight per spikelet (middle)	1-369608411	1A	369608411	A/G	1.6935e-06	TraesCS1A02G207900(dist=26819),TraesCS1A02G208000(dist=86229)	intergenic
Thousand kernal weight (middle)	1-369608411	1A	369608411	A/G	9.79437e-06	TraesCS1A02G207900(dist=26819),TraesCS1A02G208000(dist=86229)	intergenic
Thousand kernal weight (entire spike)	1-369608686	1A	369608686	T/C	4.25417e-07	TraesCS1A02G207900(dist=27094),TraesCS1A02G208000(dist=85954)	intergenic
Spikelet weight (middle)	1-369608686	1A	369608686	T/C	5.26424e-06	TraesCS1A02G207900(dist=27094),TraesCS1A02G208000(dist=85954)	intergenic
Grain weight per spikelet (middle)	1-369608686	1A	369608686	T/C	7.29958e-06	TraesCS1A02G207900(dist=27094),TraesCS1A02G208000(dist=85954)	intergenic
Thousand kernal weight (entire spike)	1-369608744	1A	369608744	A/C	3.19482e-07	TraesCS1A02G207900(dist=27152),TraesCS1A02G208000(dist=85896)	intergenic
Spikelet weight (middle)	1-369608744	1A	369608744	A/C	3.87097e-06	TraesCS1A02G207900(dist=27152),TraesCS1A02G208000(dist=85896)	intergenic
Grain weight per spikelet (middle)	1-369608744	1A	369608744	A/C	5.31802e-06	TraesCS1A02G207900(dist=27152),TraesCS1A02G208000(dist=85896)	intergenic
Thousand kernal weight (entire spike)	1-369608843	1A	369608843	A/G	7.23087e-08	TraesCS1A02G207900(dist=27251),TraesCS1A02G208000(dist=85797)	intergenic
Spikelet weight (middle)	1-369608843	1A	369608843	A/G	1.18874e-06	TraesCS1A02G207900(dist=27251),TraesCS1A02G208000(dist=85797)	intergenic
Grain weight per spikelet (middle)	1-369608843	1A	369608843	A/G	1.75612e-06	TraesCS1A02G207900(dist=27251),TraesCS1A02G208000(dist=85797)	intergenic
Thousand kernal weight (middle)	1-369608843	1A	369608843	A/G	9.90758e-06	TraesCS1A02G207900(dist=27251),TraesCS1A02G208000(dist=85797)	intergenic
Thousand kernal weight (entire spike)	1-369608876	1A	369608876	G/A	2.77517e-07	TraesCS1A02G207900(dist=27284),TraesCS1A02G208000(dist=85764)	intergenic
Spikelet weight (middle)	1-369608876	1A	369608876	G/A	6.74461e-06	TraesCS1A02G207900(dist=27284),TraesCS1A02G208000(dist=85764)	intergenic
Grain weight per spikelet (middle)	1-369608876	1A	369608876	G/A	8.55644e-06	TraesCS1A02G207900(dist=27284),TraesCS1A02G208000(dist=85764)	intergenic
Thousand kernal weight (entire spike)	1-369608881	1A	369608881	T/C	7.23087e-08	TraesCS1A02G207900(dist=27289),TraesCS1A02G208000(dist=85759)	intergenic
Spikelet weight (middle)	1-369608881	1A	369608881	T/C	1.18874e-06	TraesCS1A02G207900(dist=27289),TraesCS1A02G208000(dist=85759)	intergenic
Grain weight per spikelet (middle)	1-369608881	1A	369608881	T/C	1.75612e-06	TraesCS1A02G207900(dist=27289),TraesCS1A02G208000(dist=85759)	intergenic
Thousand kernal weight (middle)	1-369608881	1A	369608881	T/C	9.90758e-06	TraesCS1A02G207900(dist=27289),TraesCS1A02G208000(dist=85759)	intergenic
Thousand kernal weight (entire spike)	1-369609381	1A	369609381	A/G	6.56087e-08	TraesCS1A02G207900(dist=27789),TraesCS1A02G208000(dist=85259)	intergenic
Spikelet weight (middle)	1-369609381	1A	369609381	A/G	1.82225e-06	TraesCS1A02G207900(dist=27789),TraesCS1A02G208000(dist=85259)	intergenic
Grain weight per spikelet (middle)	1-369609381	1A	369609381	A/G	2.87983e-06	TraesCS1A02G207900(dist=27789),TraesCS1A02G208000(dist=85259)	intergenic
Thousand kernal weight (middle)	1-369609381	1A	369609381	A/G	8.51626e-06	TraesCS1A02G207900(dist=27789),TraesCS1A02G208000(dist=85259)	intergenic
Thousand kernal weight (entire spike)	1-369609522	1A	369609522	T/C	3.10423e-07	TraesCS1A02G207900(dist=27930),TraesCS1A02G208000(dist=85118)	intergenic
Thousand kernal weight (entire spike)	1-369609684	1A	369609684	T/C	3.26926e-07	TraesCS1A02G207900(dist=28092),TraesCS1A02G208000(dist=84956)	intergenic
Spikelet weight (middle)	1-369609684	1A	369609684	T/C	3.72298e-06	TraesCS1A02G207900(dist=28092),TraesCS1A02G208000(dist=84956)	intergenic
Grain weight per spikelet (middle)	1-369609684	1A	369609684	T/C	5.12293e-06	TraesCS1A02G207900(dist=28092),TraesCS1A02G208000(dist=84956)	intergenic
Thousand kernal weight (entire spike)	1-369609986	1A	369609986	G/A	1.15158e-07	TraesCS1A02G207900(dist=28394),TraesCS1A02G208000(dist=84654)	intergenic
Spikelet weight (middle)	1-369609986	1A	369609986	G/A	6.16592e-06	TraesCS1A02G207900(dist=28394),TraesCS1A02G208000(dist=84654)	intergenic
Grain weight per spikelet (middle)	1-369609986	1A	369609986	G/A	7.39035e-06	TraesCS1A02G207900(dist=28394),TraesCS1A02G208000(dist=84654)	intergenic
Thousand kernal weight (entire spike)	1-369610140	1A	369610140	T/A	2.77517e-07	TraesCS1A02G207900(dist=28548),TraesCS1A02G208000(dist=84500)	intergenic
Spikelet weight (middle)	1-369610140	1A	369610140	T/A	6.74461e-06	TraesCS1A02G207900(dist=28548),TraesCS1A02G208000(dist=84500)	intergenic
Grain weight per spikelet (middle)	1-369610140	1A	369610140	T/A	8.55644e-06	TraesCS1A02G207900(dist=28548),TraesCS1A02G208000(dist=84500)	intergenic
Thousand kernal weight (entire spike)	1-369610147	1A	369610147	T/G	2.77517e-07	TraesCS1A02G207900(dist=28555),TraesCS1A02G208000(dist=84493)	intergenic
Spikelet weight (middle)	1-369610147	1A	369610147	T/G	6.74461e-06	TraesCS1A02G207900(dist=28555),TraesCS1A02G208000(dist=84493)	intergenic
Grain weight per spikelet (middle)	1-369610147	1A	369610147	T/G	8.55644e-06	TraesCS1A02G207900(dist=28555),TraesCS1A02G208000(dist=84493)	intergenic
Thousand kernal weight (entire spike)	1-369610246	1A	369610246	T/C	2.77517e-07	TraesCS1A02G207900(dist=28654),TraesCS1A02G208000(dist=84394)	intergenic
Spikelet weight (middle)	1-369610246	1A	369610246	T/C	6.74461e-06	TraesCS1A02G207900(dist=28654),TraesCS1A02G208000(dist=84394)	intergenic
Grain weight per spikelet (middle)	1-369610246	1A	369610246	T/C	8.55644e-06	TraesCS1A02G207900(dist=28654),TraesCS1A02G208000(dist=84394)	intergenic
Thousand kernal weight (entire spike)	1-369610286	1A	369610286	A/G	7.23087e-08	TraesCS1A02G207900(dist=28694),TraesCS1A02G208000(dist=84354)	intergenic
Spikelet weight (middle)	1-369610286	1A	369610286	A/G	1.18874e-06	TraesCS1A02G207900(dist=28694),TraesCS1A02G208000(dist=84354)	intergenic
Grain weight per spikelet (middle)	1-369610286	1A	369610286	A/G	1.75612e-06	TraesCS1A02G207900(dist=28694),TraesCS1A02G208000(dist=84354)	intergenic
Thousand kernal weight (middle)	1-369610286	1A	369610286	A/G	9.90758e-06	TraesCS1A02G207900(dist=28694),TraesCS1A02G208000(dist=84354)	intergenic
Thousand kernal weight (entire spike)	1-369610457	1A	369610457	G/T	3.18564e-07	TraesCS1A02G207900(dist=28865),TraesCS1A02G208000(dist=84183)	intergenic
Spikelet weight (middle)	1-369610457	1A	369610457	G/T	3.18828e-06	TraesCS1A02G207900(dist=28865),TraesCS1A02G208000(dist=84183)	intergenic
Grain weight per spikelet (middle)	1-369610457	1A	369610457	G/T	4.50384e-06	TraesCS1A02G207900(dist=28865),TraesCS1A02G208000(dist=84183)	intergenic
Thousand kernal weight (entire spike)	1-369611337	1A	369611337	T/A	3.26926e-07	TraesCS1A02G207900(dist=29745),TraesCS1A02G208000(dist=83303)	intergenic
Spikelet weight (middle)	1-369611337	1A	369611337	T/A	3.72298e-06	TraesCS1A02G207900(dist=29745),TraesCS1A02G208000(dist=83303)	intergenic
Grain weight per spikelet (middle)	1-369611337	1A	369611337	T/A	5.12293e-06	TraesCS1A02G207900(dist=29745),TraesCS1A02G208000(dist=83303)	intergenic
Thousand kernal weight (entire spike)	1-369611371	1A	369611371	G/A	3.26926e-07	TraesCS1A02G207900(dist=29779),TraesCS1A02G208000(dist=83269)	intergenic
Spikelet weight (middle)	1-369611371	1A	369611371	G/A	3.72298e-06	TraesCS1A02G207900(dist=29779),TraesCS1A02G208000(dist=83269)	intergenic
Grain weight per spikelet (middle)	1-369611371	1A	369611371	G/A	5.12293e-06	TraesCS1A02G207900(dist=29779),TraesCS1A02G208000(dist=83269)	intergenic
Thousand kernal weight (entire spike)	1-369611478	1A	369611478	T/C	4.14296e-07	TraesCS1A02G207900(dist=29886),TraesCS1A02G208000(dist=83162)	intergenic
Spikelet weight (middle)	1-369611478	1A	369611478	T/C	3.8889e-06	TraesCS1A02G207900(dist=29886),TraesCS1A02G208000(dist=83162)	intergenic
Grain weight per spikelet (middle)	1-369611478	1A	369611478	T/C	5.39954e-06	TraesCS1A02G207900(dist=29886),TraesCS1A02G208000(dist=83162)	intergenic
Thousand kernal weight (entire spike)	1-369613504	1A	369613504	T/G	1.07616e-06	TraesCS1A02G207900(dist=31912),TraesCS1A02G208000(dist=81136)	intergenic
Thousand kernal weight (entire spike)	1-369614314	1A	369614314	C/G	7.11004e-08	TraesCS1A02G207900(dist=32722),TraesCS1A02G208000(dist=80326)	intergenic
Spikelet weight (middle)	1-369614314	1A	369614314	C/G	2.82141e-06	TraesCS1A02G207900(dist=32722),TraesCS1A02G208000(dist=80326)	intergenic
Grain weight per spikelet (middle)	1-369614314	1A	369614314	C/G	3.08686e-06	TraesCS1A02G207900(dist=32722),TraesCS1A02G208000(dist=80326)	intergenic
Thousand kernal weight (entire spike)	1-369614969	1A	369614969	A/G	5.28637e-07	TraesCS1A02G207900(dist=33377),TraesCS1A02G208000(dist=79671)	intergenic
Spikelet weight (middle)	1-369614969	1A	369614969	A/G	5.9241e-06	TraesCS1A02G207900(dist=33377),TraesCS1A02G208000(dist=79671)	intergenic
Grain weight per spikelet (middle)	1-369614969	1A	369614969	A/G	5.07126e-06	TraesCS1A02G207900(dist=33377),TraesCS1A02G208000(dist=79671)	intergenic
Thousand kernal weight (entire spike)	1-369615100	1A	369615100	T/C	3.26926e-07	TraesCS1A02G207900(dist=33508),TraesCS1A02G208000(dist=79540)	intergenic
Spikelet weight (middle)	1-369615100	1A	369615100	T/C	3.72298e-06	TraesCS1A02G207900(dist=33508),TraesCS1A02G208000(dist=79540)	intergenic
Grain weight per spikelet (middle)	1-369615100	1A	369615100	T/C	5.12293e-06	TraesCS1A02G207900(dist=33508),TraesCS1A02G208000(dist=79540)	intergenic
Thousand kernal weight (entire spike)	1-369615137	1A	369615137	C/T	3.26926e-07	TraesCS1A02G207900(dist=33545),TraesCS1A02G208000(dist=79503)	intergenic
Spikelet weight (middle)	1-369615137	1A	369615137	C/T	3.72298e-06	TraesCS1A02G207900(dist=33545),TraesCS1A02G208000(dist=79503)	intergenic
Grain weight per spikelet (middle)	1-369615137	1A	369615137	C/T	5.12293e-06	TraesCS1A02G207900(dist=33545),TraesCS1A02G208000(dist=79503)	intergenic
Thousand kernal weight (entire spike)	1-369616047	1A	369616047	A/G	2.81959e-07	TraesCS1A02G207900(dist=34455),TraesCS1A02G208000(dist=78593)	intergenic
Spikelet weight (middle)	1-369616047	1A	369616047	A/G	6.95498e-06	TraesCS1A02G207900(dist=34455),TraesCS1A02G208000(dist=78593)	intergenic
Grain weight per spikelet (middle)	1-369616047	1A	369616047	A/G	8.68427e-06	TraesCS1A02G207900(dist=34455),TraesCS1A02G208000(dist=78593)	intergenic
Thousand kernal weight (entire spike)	1-369617045	1A	369617045	A/G	7.23087e-08	TraesCS1A02G207900(dist=35453),TraesCS1A02G208000(dist=77595)	intergenic
Spikelet weight (middle)	1-369617045	1A	369617045	A/G	1.18874e-06	TraesCS1A02G207900(dist=35453),TraesCS1A02G208000(dist=77595)	intergenic
Grain weight per spikelet (middle)	1-369617045	1A	369617045	A/G	1.75612e-06	TraesCS1A02G207900(dist=35453),TraesCS1A02G208000(dist=77595)	intergenic
Thousand kernal weight (middle)	1-369617045	1A	369617045	A/G	9.90758e-06	TraesCS1A02G207900(dist=35453),TraesCS1A02G208000(dist=77595)	intergenic
Thousand kernal weight (entire spike)	1-369618030	1A	369618030	T/C	2.13108e-07	TraesCS1A02G207900(dist=36438),TraesCS1A02G208000(dist=76610)	intergenic
Spikelet weight (middle)	1-369618030	1A	369618030	T/C	7.05179e-06	TraesCS1A02G207900(dist=36438),TraesCS1A02G208000(dist=76610)	intergenic
Grain weight per spikelet (middle)	1-369618030	1A	369618030	T/C	8.55201e-06	TraesCS1A02G207900(dist=36438),TraesCS1A02G208000(dist=76610)	intergenic
Thousand kernal weight (entire spike)	1-369618058	1A	369618058	A/G	2.77517e-07	TraesCS1A02G207900(dist=36466),TraesCS1A02G208000(dist=76582)	intergenic
Spikelet weight (middle)	1-369618058	1A	369618058	A/G	6.74461e-06	TraesCS1A02G207900(dist=36466),TraesCS1A02G208000(dist=76582)	intergenic
Grain weight per spikelet (middle)	1-369618058	1A	369618058	A/G	8.55644e-06	TraesCS1A02G207900(dist=36466),TraesCS1A02G208000(dist=76582)	intergenic
Thousand kernal weight (entire spike)	1-369621107	1A	369621107	T/C	2.77517e-07	TraesCS1A02G207900(dist=39515),TraesCS1A02G208000(dist=73533)	intergenic
Spikelet weight (middle)	1-369621107	1A	369621107	T/C	6.74461e-06	TraesCS1A02G207900(dist=39515),TraesCS1A02G208000(dist=73533)	intergenic
Grain weight per spikelet (middle)	1-369621107	1A	369621107	T/C	8.55644e-06	TraesCS1A02G207900(dist=39515),TraesCS1A02G208000(dist=73533)	intergenic
Thousand kernal weight (entire spike)	1-369622113	1A	369622113	T/C	3.26926e-07	TraesCS1A02G207900(dist=40521),TraesCS1A02G208000(dist=72527)	intergenic
Spikelet weight (middle)	1-369622113	1A	369622113	T/C	3.72298e-06	TraesCS1A02G207900(dist=40521),TraesCS1A02G208000(dist=72527)	intergenic
Grain weight per spikelet (middle)	1-369622113	1A	369622113	T/C	5.12293e-06	TraesCS1A02G207900(dist=40521),TraesCS1A02G208000(dist=72527)	intergenic
Thousand kernal weight (entire spike)	1-369622461	1A	369622461	T/G	7.81157e-08	TraesCS1A02G207900(dist=40869),TraesCS1A02G208000(dist=72179)	intergenic
Spikelet weight (middle)	1-369622461	1A	369622461	T/G	7.78243e-07	TraesCS1A02G207900(dist=40869),TraesCS1A02G208000(dist=72179)	intergenic
Grain weight per spikelet (middle)	1-369622461	1A	369622461	T/G	1.18563e-06	TraesCS1A02G207900(dist=40869),TraesCS1A02G208000(dist=72179)	intergenic
Thousand kernal weight (entire spike)	1-369624416	1A	369624416	A/C	6.85058e-08	TraesCS1A02G207900(dist=42824),TraesCS1A02G208000(dist=70224)	intergenic
Spikelet weight (middle)	1-369624416	1A	369624416	A/C	1.02333e-06	TraesCS1A02G207900(dist=42824),TraesCS1A02G208000(dist=70224)	intergenic
Grain weight per spikelet (middle)	1-369624416	1A	369624416	A/C	1.52269e-06	TraesCS1A02G207900(dist=42824),TraesCS1A02G208000(dist=70224)	intergenic
Thousand kernal weight (middle)	1-369624416	1A	369624416	A/C	9.59603e-06	TraesCS1A02G207900(dist=42824),TraesCS1A02G208000(dist=70224)	intergenic
Thousand kernal weight (entire spike)	1-369624442	1A	369624442	T/C	9.03637e-08	TraesCS1A02G207900(dist=42850),TraesCS1A02G208000(dist=70198)	intergenic
Spikelet weight (middle)	1-369624442	1A	369624442	T/C	1.14498e-06	TraesCS1A02G207900(dist=42850),TraesCS1A02G208000(dist=70198)	intergenic
Grain weight per spikelet (middle)	1-369624442	1A	369624442	T/C	1.6426e-06	TraesCS1A02G207900(dist=42850),TraesCS1A02G208000(dist=70198)	intergenic
Thousand kernal weight (middle)	1-369624442	1A	369624442	T/C	9.40359e-06	TraesCS1A02G207900(dist=42850),TraesCS1A02G208000(dist=70198)	intergenic
Thousand kernal weight (entire spike)	1-369624506	1A	369624506	C/T	3.14136e-07	TraesCS1A02G207900(dist=42914),TraesCS1A02G208000(dist=70134)	intergenic
Spikelet weight (middle)	1-369624506	1A	369624506	C/T	6.36349e-06	TraesCS1A02G207900(dist=42914),TraesCS1A02G208000(dist=70134)	intergenic
Grain weight per spikelet (middle)	1-369624506	1A	369624506	C/T	7.68263e-06	TraesCS1A02G207900(dist=42914),TraesCS1A02G208000(dist=70134)	intergenic
Thousand kernal weight (entire spike)	1-369624525	1A	369624525	T/G	2.53644e-07	TraesCS1A02G207900(dist=42933),TraesCS1A02G208000(dist=70115)	intergenic
Spikelet weight (middle)	1-369624525	1A	369624525	T/G	6.58755e-06	TraesCS1A02G207900(dist=42933),TraesCS1A02G208000(dist=70115)	intergenic
Grain weight per spikelet (middle)	1-369624525	1A	369624525	T/G	8.17583e-06	TraesCS1A02G207900(dist=42933),TraesCS1A02G208000(dist=70115)	intergenic
Thousand kernal weight (entire spike)	1-369624744	1A	369624744	A/G	1.73343e-07	TraesCS1A02G207900(dist=43152),TraesCS1A02G208000(dist=69896)	intergenic
Spikelet weight (middle)	1-369624744	1A	369624744	A/G	3.49546e-06	TraesCS1A02G207900(dist=43152),TraesCS1A02G208000(dist=69896)	intergenic
Grain weight per spikelet (middle)	1-369624744	1A	369624744	A/G	4.51768e-06	TraesCS1A02G207900(dist=43152),TraesCS1A02G208000(dist=69896)	intergenic
Thousand kernal weight (entire spike)	1-369625605	1A	369625605	A/G	1.31063e-08	TraesCS1A02G207900(dist=44013),TraesCS1A02G208000(dist=69035)	intergenic
Spikelet weight (middle)	1-369625605	1A	369625605	A/G	8.50649e-07	TraesCS1A02G207900(dist=44013),TraesCS1A02G208000(dist=69035)	intergenic
Grain weight per spikelet (middle)	1-369625605	1A	369625605	A/G	9.82479e-07	TraesCS1A02G207900(dist=44013),TraesCS1A02G208000(dist=69035)	intergenic
Thousand kernal weight (middle)	1-369625605	1A	369625605	A/G	6.23901e-06	TraesCS1A02G207900(dist=44013),TraesCS1A02G208000(dist=69035)	intergenic
Thousand kernal weight (entire spike)	1-369625882	1A	369625882	T/C	7.23087e-08	TraesCS1A02G207900(dist=44290),TraesCS1A02G208000(dist=68758)	intergenic
Spikelet weight (middle)	1-369625882	1A	369625882	T/C	1.18874e-06	TraesCS1A02G207900(dist=44290),TraesCS1A02G208000(dist=68758)	intergenic
Grain weight per spikelet (middle)	1-369625882	1A	369625882	T/C	1.75612e-06	TraesCS1A02G207900(dist=44290),TraesCS1A02G208000(dist=68758)	intergenic
Thousand kernal weight (middle)	1-369625882	1A	369625882	T/C	9.90758e-06	TraesCS1A02G207900(dist=44290),TraesCS1A02G208000(dist=68758)	intergenic
Thousand kernal weight (entire spike)	1-369626001	1A	369626001	C/T	8.75902e-07	TraesCS1A02G207900(dist=44409),TraesCS1A02G208000(dist=68639)	intergenic
Thousand kernal weight (entire spike)	1-369626131	1A	369626131	A/G	3.64763e-07	TraesCS1A02G207900(dist=44539),TraesCS1A02G208000(dist=68509)	intergenic
Spikelet weight (middle)	1-369626131	1A	369626131	A/G	3.88902e-06	TraesCS1A02G207900(dist=44539),TraesCS1A02G208000(dist=68509)	intergenic
Grain weight per spikelet (middle)	1-369626131	1A	369626131	A/G	5.45018e-06	TraesCS1A02G207900(dist=44539),TraesCS1A02G208000(dist=68509)	intergenic
Thousand kernal weight (entire spike)	1-369626181	1A	369626181	A/G	1.19708e-06	TraesCS1A02G207900(dist=44589),TraesCS1A02G208000(dist=68459)	intergenic
Thousand kernal weight (entire spike)	1-369626319	1A	369626319	A/G	9.80632e-07	TraesCS1A02G207900(dist=44727),TraesCS1A02G208000(dist=68321)	intergenic
Thousand kernal weight (entire spike)	1-369627445	1A	369627445	G/T	9.08889e-08	TraesCS1A02G207900(dist=45853),TraesCS1A02G208000(dist=67195)	intergenic
Spikelet weight (middle)	1-369627445	1A	369627445	G/T	1.58304e-06	TraesCS1A02G207900(dist=45853),TraesCS1A02G208000(dist=67195)	intergenic
Grain weight per spikelet (middle)	1-369627445	1A	369627445	G/T	2.30875e-06	TraesCS1A02G207900(dist=45853),TraesCS1A02G208000(dist=67195)	intergenic
Thousand kernal weight (entire spike)	1-369627537	1A	369627537	T/C	7.23087e-08	TraesCS1A02G207900(dist=45945),TraesCS1A02G208000(dist=67103)	intergenic
Spikelet weight (middle)	1-369627537	1A	369627537	T/C	1.18874e-06	TraesCS1A02G207900(dist=45945),TraesCS1A02G208000(dist=67103)	intergenic
Grain weight per spikelet (middle)	1-369627537	1A	369627537	T/C	1.75612e-06	TraesCS1A02G207900(dist=45945),TraesCS1A02G208000(dist=67103)	intergenic
Thousand kernal weight (middle)	1-369627537	1A	369627537	T/C	9.90758e-06	TraesCS1A02G207900(dist=45945),TraesCS1A02G208000(dist=67103)	intergenic
Thousand kernal weight (entire spike)	1-369628746	1A	369628746	T/C	1.07616e-06	TraesCS1A02G207900(dist=47154),TraesCS1A02G208000(dist=65894)	intergenic
Thousand kernal weight (entire spike)	1-369631133	1A	369631133	T/C	2.86851e-08	TraesCS1A02G207900(dist=49541),TraesCS1A02G208000(dist=63507)	intergenic
Spikelet weight (middle)	1-369631133	1A	369631133	T/C	2.69152e-07	TraesCS1A02G207900(dist=49541),TraesCS1A02G208000(dist=63507)	intergenic
Grain weight per spikelet (middle)	1-369631133	1A	369631133	T/C	3.72752e-07	TraesCS1A02G207900(dist=49541),TraesCS1A02G208000(dist=63507)	intergenic
Thousand kernal weight (entire spike)	1-369634010	1A	369634010	T/C	2.99232e-07	TraesCS1A02G207900(dist=52418),TraesCS1A02G208000(dist=60630)	intergenic
Spikelet weight (middle)	1-369634010	1A	369634010	T/C	6.939e-06	TraesCS1A02G207900(dist=52418),TraesCS1A02G208000(dist=60630)	intergenic
Grain weight per spikelet (middle)	1-369634010	1A	369634010	T/C	8.88392e-06	TraesCS1A02G207900(dist=52418),TraesCS1A02G208000(dist=60630)	intergenic
Thousand kernal weight (entire spike)	1-369634779	1A	369634779	T/G	2.07959e-07	TraesCS1A02G207900(dist=53187),TraesCS1A02G208000(dist=59861)	intergenic
Spikelet weight (middle)	1-369634779	1A	369634779	T/G	5.71193e-06	TraesCS1A02G207900(dist=53187),TraesCS1A02G208000(dist=59861)	intergenic
Grain weight per spikelet (middle)	1-369634779	1A	369634779	T/G	7.18579e-06	TraesCS1A02G207900(dist=53187),TraesCS1A02G208000(dist=59861)	intergenic
Thousand kernal weight (entire spike)	1-369635496	1A	369635496	A/G	2.49579e-07	TraesCS1A02G207900(dist=53904),TraesCS1A02G208000(dist=59144)	intergenic
Spikelet weight (middle)	1-369635496	1A	369635496	A/G	1.41787e-06	TraesCS1A02G207900(dist=53904),TraesCS1A02G208000(dist=59144)	intergenic
Grain weight per spikelet (middle)	1-369635496	1A	369635496	A/G	2.12227e-06	TraesCS1A02G207900(dist=53904),TraesCS1A02G208000(dist=59144)	intergenic
Thousand kernal weight (entire spike)	1-369635725	1A	369635725	C/G	7.23087e-08	TraesCS1A02G207900(dist=54133),TraesCS1A02G208000(dist=58915)	intergenic
Spikelet weight (middle)	1-369635725	1A	369635725	C/G	1.18874e-06	TraesCS1A02G207900(dist=54133),TraesCS1A02G208000(dist=58915)	intergenic
Grain weight per spikelet (middle)	1-369635725	1A	369635725	C/G	1.75612e-06	TraesCS1A02G207900(dist=54133),TraesCS1A02G208000(dist=58915)	intergenic
Thousand kernal weight (middle)	1-369635725	1A	369635725	C/G	9.90758e-06	TraesCS1A02G207900(dist=54133),TraesCS1A02G208000(dist=58915)	intergenic
Thousand kernal weight (entire spike)	1-369635847	1A	369635847	A/C	1.92021e-07	TraesCS1A02G207900(dist=54255),TraesCS1A02G208000(dist=58793)	intergenic
Spikelet weight (middle)	1-369635847	1A	369635847	A/C	4.56795e-06	TraesCS1A02G207900(dist=54255),TraesCS1A02G208000(dist=58793)	intergenic
Grain weight per spikelet (middle)	1-369635847	1A	369635847	A/C	6.26141e-06	TraesCS1A02G207900(dist=54255),TraesCS1A02G208000(dist=58793)	intergenic
Thousand kernal weight (entire spike)	1-369636004	1A	369636004	C/A	1.70066e-08	TraesCS1A02G207900(dist=54412),TraesCS1A02G208000(dist=58636)	intergenic
Spikelet weight (middle)	1-369636004	1A	369636004	C/A	4.11279e-07	TraesCS1A02G207900(dist=54412),TraesCS1A02G208000(dist=58636)	intergenic
Grain weight per spikelet (middle)	1-369636004	1A	369636004	C/A	6.02532e-07	TraesCS1A02G207900(dist=54412),TraesCS1A02G208000(dist=58636)	intergenic
Thousand kernal weight (entire spike)	1-369642406	1A	369642406	T/C	7.23087e-08	TraesCS1A02G207900(dist=60814),TraesCS1A02G208000(dist=52234)	intergenic
Spikelet weight (middle)	1-369642406	1A	369642406	T/C	1.18874e-06	TraesCS1A02G207900(dist=60814),TraesCS1A02G208000(dist=52234)	intergenic
Grain weight per spikelet (middle)	1-369642406	1A	369642406	T/C	1.75612e-06	TraesCS1A02G207900(dist=60814),TraesCS1A02G208000(dist=52234)	intergenic
Thousand kernal weight (middle)	1-369642406	1A	369642406	T/C	9.90758e-06	TraesCS1A02G207900(dist=60814),TraesCS1A02G208000(dist=52234)	intergenic
Thousand kernal weight (entire spike)	1-369643460	1A	369643460	T/C	4.10695e-08	TraesCS1A02G207900(dist=61868),TraesCS1A02G208000(dist=51180)	intergenic
Spikelet weight (middle)	1-369643460	1A	369643460	T/C	5.42229e-07	TraesCS1A02G207900(dist=61868),TraesCS1A02G208000(dist=51180)	intergenic
Grain weight per spikelet (middle)	1-369643460	1A	369643460	T/C	1.05163e-06	TraesCS1A02G207900(dist=61868),TraesCS1A02G208000(dist=51180)	intergenic
Thousand kernal weight (middle)	1-369643460	1A	369643460	T/C	9.82544e-06	TraesCS1A02G207900(dist=61868),TraesCS1A02G208000(dist=51180)	intergenic
Thousand kernal weight (entire spike)	1-369646739	1A	369646739	C/G	6.40956e-08	TraesCS1A02G207900(dist=65147),TraesCS1A02G208000(dist=47901)	intergenic
Spikelet weight (middle)	1-369646739	1A	369646739	C/G	2.13012e-06	TraesCS1A02G207900(dist=65147),TraesCS1A02G208000(dist=47901)	intergenic
Grain weight per spikelet (middle)	1-369646739	1A	369646739	C/G	3.35607e-06	TraesCS1A02G207900(dist=65147),TraesCS1A02G208000(dist=47901)	intergenic
Thousand kernal weight (middle)	1-369646739	1A	369646739	C/G	8.81408e-06	TraesCS1A02G207900(dist=65147),TraesCS1A02G208000(dist=47901)	intergenic
Thousand kernal weight (entire spike)	1-369648891	1A	369648891	A/G	2.77517e-07	TraesCS1A02G207900(dist=67299),TraesCS1A02G208000(dist=45749)	intergenic
Spikelet weight (middle)	1-369648891	1A	369648891	A/G	6.74461e-06	TraesCS1A02G207900(dist=67299),TraesCS1A02G208000(dist=45749)	intergenic
Grain weight per spikelet (middle)	1-369648891	1A	369648891	A/G	8.55644e-06	TraesCS1A02G207900(dist=67299),TraesCS1A02G208000(dist=45749)	intergenic
Thousand kernal weight (entire spike)	1-369648951	1A	369648951	A/G	2.77517e-07	TraesCS1A02G207900(dist=67359),TraesCS1A02G208000(dist=45689)	intergenic
Spikelet weight (middle)	1-369648951	1A	369648951	A/G	6.74461e-06	TraesCS1A02G207900(dist=67359),TraesCS1A02G208000(dist=45689)	intergenic
Grain weight per spikelet (middle)	1-369648951	1A	369648951	A/G	8.55644e-06	TraesCS1A02G207900(dist=67359),TraesCS1A02G208000(dist=45689)	intergenic
Thousand kernal weight (entire spike)	1-369649025	1A	369649025	A/G	2.04628e-06	TraesCS1A02G207900(dist=67433),TraesCS1A02G208000(dist=45615)	intergenic
Thousand kernal weight (entire spike)	1-369649483	1A	369649483	T/C	7.90794e-08	TraesCS1A02G207900(dist=67891),TraesCS1A02G208000(dist=45157)	intergenic
Spikelet weight (middle)	1-369649483	1A	369649483	T/C	9.43973e-06	TraesCS1A02G207900(dist=67891),TraesCS1A02G208000(dist=45157)	intergenic
Grain weight per spikelet (middle)	1-369649483	1A	369649483	T/C	9.66995e-06	TraesCS1A02G207900(dist=67891),TraesCS1A02G208000(dist=45157)	intergenic
Thousand kernal weight (entire spike)	1-369649609	1A	369649609	T/C	6.7643e-08	TraesCS1A02G207900(dist=68017),TraesCS1A02G208000(dist=45031)	intergenic
Spikelet weight (middle)	1-369649609	1A	369649609	T/C	2.13822e-06	TraesCS1A02G207900(dist=68017),TraesCS1A02G208000(dist=45031)	intergenic
Grain weight per spikelet (middle)	1-369649609	1A	369649609	T/C	3.28776e-06	TraesCS1A02G207900(dist=68017),TraesCS1A02G208000(dist=45031)	intergenic
Thousand kernal weight (middle)	1-369649609	1A	369649609	T/C	8.68351e-06	TraesCS1A02G207900(dist=68017),TraesCS1A02G208000(dist=45031)	intergenic
Thousand kernal weight (entire spike)	1-369649678	1A	369649678	T/C	4.73136e-08	TraesCS1A02G207900(dist=68086),TraesCS1A02G208000(dist=44962)	intergenic
Spikelet weight (middle)	1-369649678	1A	369649678	T/C	1.15205e-06	TraesCS1A02G207900(dist=68086),TraesCS1A02G208000(dist=44962)	intergenic
Grain weight per spikelet (middle)	1-369649678	1A	369649678	T/C	1.59045e-06	TraesCS1A02G207900(dist=68086),TraesCS1A02G208000(dist=44962)	intergenic
Thousand kernal weight (middle)	1-369649678	1A	369649678	T/C	4.84759e-06	TraesCS1A02G207900(dist=68086),TraesCS1A02G208000(dist=44962)	intergenic
Thousand kernal weight (entire spike)	1-369649703	1A	369649703	C/T	4.73136e-08	TraesCS1A02G207900(dist=68111),TraesCS1A02G208000(dist=44937)	intergenic
Spikelet weight (middle)	1-369649703	1A	369649703	C/T	1.15205e-06	TraesCS1A02G207900(dist=68111),TraesCS1A02G208000(dist=44937)	intergenic
Grain weight per spikelet (middle)	1-369649703	1A	369649703	C/T	1.59045e-06	TraesCS1A02G207900(dist=68111),TraesCS1A02G208000(dist=44937)	intergenic
Thousand kernal weight (middle)	1-369649703	1A	369649703	C/T	4.84759e-06	TraesCS1A02G207900(dist=68111),TraesCS1A02G208000(dist=44937)	intergenic
Thousand kernal weight (entire spike)	1-369652369	1A	369652369	T/G	7.23087e-08	TraesCS1A02G207900(dist=70777),TraesCS1A02G208000(dist=42271)	intergenic
Spikelet weight (middle)	1-369652369	1A	369652369	T/G	1.18874e-06	TraesCS1A02G207900(dist=70777),TraesCS1A02G208000(dist=42271)	intergenic
Grain weight per spikelet (middle)	1-369652369	1A	369652369	T/G	1.75612e-06	TraesCS1A02G207900(dist=70777),TraesCS1A02G208000(dist=42271)	intergenic
Thousand kernal weight (middle)	1-369652369	1A	369652369	T/G	9.90758e-06	TraesCS1A02G207900(dist=70777),TraesCS1A02G208000(dist=42271)	intergenic
Thousand kernal weight (entire spike)	1-369652377	1A	369652377	A/G	7.23087e-08	TraesCS1A02G207900(dist=70785),TraesCS1A02G208000(dist=42263)	intergenic
Spikelet weight (middle)	1-369652377	1A	369652377	A/G	1.18874e-06	TraesCS1A02G207900(dist=70785),TraesCS1A02G208000(dist=42263)	intergenic
Grain weight per spikelet (middle)	1-369652377	1A	369652377	A/G	1.75612e-06	TraesCS1A02G207900(dist=70785),TraesCS1A02G208000(dist=42263)	intergenic
Thousand kernal weight (middle)	1-369652377	1A	369652377	A/G	9.90758e-06	TraesCS1A02G207900(dist=70785),TraesCS1A02G208000(dist=42263)	intergenic
Thousand kernal weight (entire spike)	1-369652752	1A	369652752	A/G	1.46939e-07	TraesCS1A02G207900(dist=71160),TraesCS1A02G208000(dist=41888)	intergenic
Spikelet weight (middle)	1-369652752	1A	369652752	A/G	8.53313e-07	TraesCS1A02G207900(dist=71160),TraesCS1A02G208000(dist=41888)	intergenic
Grain weight per spikelet (middle)	1-369652752	1A	369652752	A/G	1.23456e-06	TraesCS1A02G207900(dist=71160),TraesCS1A02G208000(dist=41888)	intergenic
Thousand kernal weight (entire spike)	1-369652866	1A	369652866	G/A	3.08035e-06	TraesCS1A02G207900(dist=71274),TraesCS1A02G208000(dist=41774)	intergenic
Thousand kernal weight (entire spike)	1-369652938	1A	369652938	G/T	7.17614e-08	TraesCS1A02G207900(dist=71346),TraesCS1A02G208000(dist=41702)	intergenic
Spikelet weight (middle)	1-369652938	1A	369652938	G/T	1.31546e-06	TraesCS1A02G207900(dist=71346),TraesCS1A02G208000(dist=41702)	intergenic
Grain weight per spikelet (middle)	1-369652938	1A	369652938	G/T	1.92563e-06	TraesCS1A02G207900(dist=71346),TraesCS1A02G208000(dist=41702)	intergenic
Thousand kernal weight (middle)	1-369652938	1A	369652938	G/T	8.92254e-06	TraesCS1A02G207900(dist=71346),TraesCS1A02G208000(dist=41702)	intergenic
Thousand kernal weight (entire spike)	1-369653375	1A	369653375	A/C	1.22067e-07	TraesCS1A02G207900(dist=71783),TraesCS1A02G208000(dist=41265)	intergenic
Thousand kernal weight (entire spike)	1-369656249	1A	369656249	A/G	2.77517e-07	TraesCS1A02G207900(dist=74657),TraesCS1A02G208000(dist=38391)	intergenic
Spikelet weight (middle)	1-369656249	1A	369656249	A/G	6.74461e-06	TraesCS1A02G207900(dist=74657),TraesCS1A02G208000(dist=38391)	intergenic
Grain weight per spikelet (middle)	1-369656249	1A	369656249	A/G	8.55644e-06	TraesCS1A02G207900(dist=74657),TraesCS1A02G208000(dist=38391)	intergenic
Thousand kernal weight (entire spike)	1-369656753	1A	369656753	T/G	4.03097e-07	TraesCS1A02G207900(dist=75161),TraesCS1A02G208000(dist=37887)	intergenic
Thousand kernal weight (entire spike)	1-369659636	1A	369659636	C/A	9.83036e-07	TraesCS1A02G207900(dist=78044),TraesCS1A02G208000(dist=35004)	intergenic
Spikelet weight (middle)	1-369659636	1A	369659636	C/A	9.39896e-06	TraesCS1A02G207900(dist=78044),TraesCS1A02G208000(dist=35004)	intergenic
Grain weight per spikelet (middle)	1-369659636	1A	369659636	C/A	9.48173e-06	TraesCS1A02G207900(dist=78044),TraesCS1A02G208000(dist=35004)	intergenic
Thousand kernal weight (entire spike)	1-369660420	1A	369660420	T/C	7.03087e-08	TraesCS1A02G207900(dist=78828),TraesCS1A02G208000(dist=34220)	intergenic
Spikelet weight (middle)	1-369660420	1A	369660420	T/C	1.02291e-06	TraesCS1A02G207900(dist=78828),TraesCS1A02G208000(dist=34220)	intergenic
Grain weight per spikelet (middle)	1-369660420	1A	369660420	T/C	1.53524e-06	TraesCS1A02G207900(dist=78828),TraesCS1A02G208000(dist=34220)	intergenic
Thousand kernal weight (middle)	1-369660420	1A	369660420	T/C	9.49797e-06	TraesCS1A02G207900(dist=78828),TraesCS1A02G208000(dist=34220)	intergenic
Thousand kernal weight (entire spike)	1-369660619	1A	369660619	A/G	6.7169e-08	TraesCS1A02G207900(dist=79027),TraesCS1A02G208000(dist=34021)	intergenic
Spikelet weight (middle)	1-369660619	1A	369660619	A/G	1.14317e-06	TraesCS1A02G207900(dist=79027),TraesCS1A02G208000(dist=34021)	intergenic
Grain weight per spikelet (middle)	1-369660619	1A	369660619	A/G	1.71092e-06	TraesCS1A02G207900(dist=79027),TraesCS1A02G208000(dist=34021)	intergenic
Thousand kernal weight (middle)	1-369660619	1A	369660619	A/G	9.02633e-06	TraesCS1A02G207900(dist=79027),TraesCS1A02G208000(dist=34021)	intergenic
Thousand kernal weight (entire spike)	1-369660971	1A	369660971	A/G	4.06567e-07	TraesCS1A02G207900(dist=79379),TraesCS1A02G208000(dist=33669)	intergenic
Spikelet weight (middle)	1-369660971	1A	369660971	A/G	9.12214e-06	TraesCS1A02G207900(dist=79379),TraesCS1A02G208000(dist=33669)	intergenic
Thousand kernal weight (entire spike)	1-369661243	1A	369661243	A/G	2.77517e-07	TraesCS1A02G207900(dist=79651),TraesCS1A02G208000(dist=33397)	intergenic
Spikelet weight (middle)	1-369661243	1A	369661243	A/G	6.74461e-06	TraesCS1A02G207900(dist=79651),TraesCS1A02G208000(dist=33397)	intergenic
Grain weight per spikelet (middle)	1-369661243	1A	369661243	A/G	8.55644e-06	TraesCS1A02G207900(dist=79651),TraesCS1A02G208000(dist=33397)	intergenic
Thousand kernal weight (entire spike)	1-369661964	1A	369661964	T/C	7.23087e-08	TraesCS1A02G207900(dist=80372),TraesCS1A02G208000(dist=32676)	intergenic
Spikelet weight (middle)	1-369661964	1A	369661964	T/C	1.18874e-06	TraesCS1A02G207900(dist=80372),TraesCS1A02G208000(dist=32676)	intergenic
Grain weight per spikelet (middle)	1-369661964	1A	369661964	T/C	1.75612e-06	TraesCS1A02G207900(dist=80372),TraesCS1A02G208000(dist=32676)	intergenic
Thousand kernal weight (middle)	1-369661964	1A	369661964	T/C	9.90758e-06	TraesCS1A02G207900(dist=80372),TraesCS1A02G208000(dist=32676)	intergenic
Thousand kernal weight (entire spike)	1-369677392	1A	369677392	A/G	3.89833e-07	TraesCS1A02G207900(dist=95800),TraesCS1A02G208000(dist=17248)	intergenic
Thousand kernal weight (entire spike)	1-369677953	1A	369677953	G/C	8.00139e-08	TraesCS1A02G207900(dist=96361),TraesCS1A02G208000(dist=16687)	intergenic
Spikelet weight (middle)	1-369677953	1A	369677953	G/C	2.44809e-06	TraesCS1A02G207900(dist=96361),TraesCS1A02G208000(dist=16687)	intergenic
Grain weight per spikelet (middle)	1-369677953	1A	369677953	G/C	3.87035e-06	TraesCS1A02G207900(dist=96361),TraesCS1A02G208000(dist=16687)	intergenic
Thousand kernal weight (entire spike)	1-369678354	1A	369678354	T/G	5.35823e-08	TraesCS1A02G207900(dist=96762),TraesCS1A02G208000(dist=16286)	intergenic
Spikelet weight (middle)	1-369678354	1A	369678354	T/G	2.09502e-06	TraesCS1A02G207900(dist=96762),TraesCS1A02G208000(dist=16286)	intergenic
Grain weight per spikelet (middle)	1-369678354	1A	369678354	T/G	3.01803e-06	TraesCS1A02G207900(dist=96762),TraesCS1A02G208000(dist=16286)	intergenic
Thousand kernal weight (middle)	1-369678354	1A	369678354	T/G	3.37253e-06	TraesCS1A02G207900(dist=96762),TraesCS1A02G208000(dist=16286)	intergenic
Thousand kernal weight (entire spike)	1-369687641	1A	369687641	T/C	7.23087e-08	TraesCS1A02G207900(dist=106049),TraesCS1A02G208000(dist=6999)	intergenic
Spikelet weight (middle)	1-369687641	1A	369687641	T/C	1.18874e-06	TraesCS1A02G207900(dist=106049),TraesCS1A02G208000(dist=6999)	intergenic
Grain weight per spikelet (middle)	1-369687641	1A	369687641	T/C	1.75612e-06	TraesCS1A02G207900(dist=106049),TraesCS1A02G208000(dist=6999)	intergenic
Thousand kernal weight (middle)	1-369687641	1A	369687641	T/C	9.90758e-06	TraesCS1A02G207900(dist=106049),TraesCS1A02G208000(dist=6999)	intergenic
Thousand kernal weight (entire spike)	1-369689418	1A	369689418	T/C	7.23087e-08	TraesCS1A02G207900(dist=107826),TraesCS1A02G208000(dist=5222)	intergenic
Spikelet weight (middle)	1-369689418	1A	369689418	T/C	1.18874e-06	TraesCS1A02G207900(dist=107826),TraesCS1A02G208000(dist=5222)	intergenic
Grain weight per spikelet (middle)	1-369689418	1A	369689418	T/C	1.75612e-06	TraesCS1A02G207900(dist=107826),TraesCS1A02G208000(dist=5222)	intergenic
Thousand kernal weight (middle)	1-369689418	1A	369689418	T/C	9.90758e-06	TraesCS1A02G207900(dist=107826),TraesCS1A02G208000(dist=5222)	intergenic
Thousand kernal weight (entire spike)	1-369691343	1A	369691343	C/G	3.26926e-07	TraesCS1A02G207900(dist=109751),TraesCS1A02G208000(dist=3297)	intergenic
Spikelet weight (middle)	1-369691343	1A	369691343	C/G	3.72298e-06	TraesCS1A02G207900(dist=109751),TraesCS1A02G208000(dist=3297)	intergenic
Grain weight per spikelet (middle)	1-369691343	1A	369691343	C/G	5.12293e-06	TraesCS1A02G207900(dist=109751),TraesCS1A02G208000(dist=3297)	intergenic
Thousand kernal weight (entire spike)	1-369691378	1A	369691378	A/G	3.26926e-07	TraesCS1A02G207900(dist=109786),TraesCS1A02G208000(dist=3262)	intergenic
Spikelet weight (middle)	1-369691378	1A	369691378	A/G	3.72298e-06	TraesCS1A02G207900(dist=109786),TraesCS1A02G208000(dist=3262)	intergenic
Grain weight per spikelet (middle)	1-369691378	1A	369691378	A/G	5.12293e-06	TraesCS1A02G207900(dist=109786),TraesCS1A02G208000(dist=3262)	intergenic
Thousand kernal weight (entire spike)	1-369691758	1A	369691758	G/C	7.23087e-08	TraesCS1A02G207900(dist=110166),TraesCS1A02G208000(dist=2882)	intergenic
Spikelet weight (middle)	1-369691758	1A	369691758	G/C	1.18874e-06	TraesCS1A02G207900(dist=110166),TraesCS1A02G208000(dist=2882)	intergenic
Grain weight per spikelet (middle)	1-369691758	1A	369691758	G/C	1.75612e-06	TraesCS1A02G207900(dist=110166),TraesCS1A02G208000(dist=2882)	intergenic
Thousand kernal weight (middle)	1-369691758	1A	369691758	G/C	9.90758e-06	TraesCS1A02G207900(dist=110166),TraesCS1A02G208000(dist=2882)	intergenic
Thousand kernal weight (entire spike)	1-369692077	1A	369692077	T/A	3.22817e-08	TraesCS1A02G207900(dist=110485),TraesCS1A02G208000(dist=2563)	intergenic
Spikelet weight (middle)	1-369692077	1A	369692077	T/A	6.8001e-07	TraesCS1A02G207900(dist=110485),TraesCS1A02G208000(dist=2563)	intergenic
Grain weight per spikelet (middle)	1-369692077	1A	369692077	T/A	1.23644e-06	TraesCS1A02G207900(dist=110485),TraesCS1A02G208000(dist=2563)	intergenic
Thousand kernal weight (entire spike)	1-369692255	1A	369692255	A/G	7.23087e-08	TraesCS1A02G207900(dist=110663),TraesCS1A02G208000(dist=2385)	intergenic
Spikelet weight (middle)	1-369692255	1A	369692255	A/G	1.18874e-06	TraesCS1A02G207900(dist=110663),TraesCS1A02G208000(dist=2385)	intergenic
Grain weight per spikelet (middle)	1-369692255	1A	369692255	A/G	1.75612e-06	TraesCS1A02G207900(dist=110663),TraesCS1A02G208000(dist=2385)	intergenic
Thousand kernal weight (middle)	1-369692255	1A	369692255	A/G	9.90758e-06	TraesCS1A02G207900(dist=110663),TraesCS1A02G208000(dist=2385)	intergenic
Thousand kernal weight (entire spike)	1-369692520	1A	369692520	G/A	2.77517e-07	TraesCS1A02G207900(dist=110928),TraesCS1A02G208000(dist=2120)	intergenic
Spikelet weight (middle)	1-369692520	1A	369692520	G/A	6.74461e-06	TraesCS1A02G207900(dist=110928),TraesCS1A02G208000(dist=2120)	intergenic
Grain weight per spikelet (middle)	1-369692520	1A	369692520	G/A	8.55644e-06	TraesCS1A02G207900(dist=110928),TraesCS1A02G208000(dist=2120)	intergenic
Thousand kernal weight (entire spike)	1-369692638	1A	369692638	A/C	2.77517e-07	TraesCS1A02G207900(dist=111046),TraesCS1A02G208000(dist=2002)	intergenic
Spikelet weight (middle)	1-369692638	1A	369692638	A/C	6.74461e-06	TraesCS1A02G207900(dist=111046),TraesCS1A02G208000(dist=2002)	intergenic
Grain weight per spikelet (middle)	1-369692638	1A	369692638	A/C	8.55644e-06	TraesCS1A02G207900(dist=111046),TraesCS1A02G208000(dist=2002)	intergenic
Spikelet weight (middle)	1-369692679	1A	369692679	A/G	7.26944e-06	TraesCS1A02G208000(dist=1961)	upstream
Grain weight per spikelet (middle)	1-369692679	1A	369692679	A/G	7.87941e-06	TraesCS1A02G208000(dist=1961)	upstream
Thousand kernal weight (entire spike)	1-369693196	1A	369693196	G/A	7.23087e-08	TraesCS1A02G208000(dist=1444)	upstream
Spikelet weight (middle)	1-369693196	1A	369693196	G/A	1.18874e-06	TraesCS1A02G208000(dist=1444)	upstream
Grain weight per spikelet (middle)	1-369693196	1A	369693196	G/A	1.75612e-06	TraesCS1A02G208000(dist=1444)	upstream
Thousand kernal weight (middle)	1-369693196	1A	369693196	G/A	9.90758e-06	TraesCS1A02G208000(dist=1444)	upstream
Thousand kernal weight (entire spike)	1-369693245	1A	369693245	A/G	3.06269e-07	TraesCS1A02G208000(dist=1395)	upstream
Thousand kernal weight (entire spike)	1-369693396	1A	369693396	A/G	6.84381e-07	TraesCS1A02G208000(dist=1244)	upstream
Spikelet weight (middle)	1-369693396	1A	369693396	A/G	2.93226e-06	TraesCS1A02G208000(dist=1244)	upstream
Grain weight per spikelet (middle)	1-369693396	1A	369693396	A/G	3.9432e-06	TraesCS1A02G208000(dist=1244)	upstream
Thousand kernal weight (entire spike)	1-369693735	1A	369693735	A/G	7.23087e-08	TraesCS1A02G208000(dist=905)	upstream
Spikelet weight (middle)	1-369693735	1A	369693735	A/G	1.18874e-06	TraesCS1A02G208000(dist=905)	upstream
Grain weight per spikelet (middle)	1-369693735	1A	369693735	A/G	1.75612e-06	TraesCS1A02G208000(dist=905)	upstream
Thousand kernal weight (middle)	1-369693735	1A	369693735	A/G	9.90758e-06	TraesCS1A02G208000(dist=905)	upstream
Thousand kernal weight (entire spike)	1-369693782	1A	369693782	C/A	7.23087e-08	TraesCS1A02G208000(dist=858)	upstream
Spikelet weight (middle)	1-369693782	1A	369693782	C/A	1.18874e-06	TraesCS1A02G208000(dist=858)	upstream
Grain weight per spikelet (middle)	1-369693782	1A	369693782	C/A	1.75612e-06	TraesCS1A02G208000(dist=858)	upstream
Thousand kernal weight (middle)	1-369693782	1A	369693782	C/A	9.90758e-06	TraesCS1A02G208000(dist=858)	upstream
Thousand kernal weight (entire spike)	1-369693871	1A	369693871	C/T	3.26926e-07	TraesCS1A02G208000(dist=769)	upstream
Spikelet weight (middle)	1-369693871	1A	369693871	C/T	3.72298e-06	TraesCS1A02G208000(dist=769)	upstream
Grain weight per spikelet (middle)	1-369693871	1A	369693871	C/T	5.12293e-06	TraesCS1A02G208000(dist=769)	upstream
Thousand kernal weight (entire spike)	1-369694262	1A	369694262	A/T	3.26926e-07	TraesCS1A02G208000(dist=378)	upstream
Spikelet weight (middle)	1-369694262	1A	369694262	A/T	3.72298e-06	TraesCS1A02G208000(dist=378)	upstream
Grain weight per spikelet (middle)	1-369694262	1A	369694262	A/T	5.12293e-06	TraesCS1A02G208000(dist=378)	upstream
Thousand kernal weight (entire spike)	1-369696384	1A	369696384	A/G	7.23087e-08	TraesCS1A02G208000	exonic
Spikelet weight (middle)	1-369696384	1A	369696384	A/G	1.18874e-06	TraesCS1A02G208000	exonic
Grain weight per spikelet (middle)	1-369696384	1A	369696384	A/G	1.75612e-06	TraesCS1A02G208000	exonic
Thousand kernal weight (middle)	1-369696384	1A	369696384	A/G	9.90758e-06	TraesCS1A02G208000	exonic
Thousand kernal weight (entire spike)	1-369697013	1A	369697013	T/C	2.77517e-07	TraesCS1A02G208000	exonic
Spikelet weight (middle)	1-369697013	1A	369697013	T/C	6.74461e-06	TraesCS1A02G208000	exonic
Grain weight per spikelet (middle)	1-369697013	1A	369697013	T/C	8.55644e-06	TraesCS1A02G208000	exonic
Thousand kernal weight (entire spike)	1-369698097	1A	369698097	T/G	7.23087e-08	TraesCS1A02G208000	exonic
Spikelet weight (middle)	1-369698097	1A	369698097	T/G	1.18874e-06	TraesCS1A02G208000	exonic
Grain weight per spikelet (middle)	1-369698097	1A	369698097	T/G	1.75612e-06	TraesCS1A02G208000	exonic
Thousand kernal weight (middle)	1-369698097	1A	369698097	T/G	9.90758e-06	TraesCS1A02G208000	exonic
Thousand kernal weight (entire spike)	1-369698099	1A	369698099	T/G	7.23087e-08	TraesCS1A02G208000	exonic
Spikelet weight (middle)	1-369698099	1A	369698099	T/G	1.18874e-06	TraesCS1A02G208000	exonic
Grain weight per spikelet (middle)	1-369698099	1A	369698099	T/G	1.75612e-06	TraesCS1A02G208000	exonic
Thousand kernal weight (middle)	1-369698099	1A	369698099	T/G	9.90758e-06	TraesCS1A02G208000	exonic
Thousand kernal weight (entire spike)	1-369698498	1A	369698498	G/A	7.23087e-08	TraesCS1A02G208000(dist=92)	downstream
Spikelet weight (middle)	1-369698498	1A	369698498	G/A	1.18874e-06	TraesCS1A02G208000(dist=92)	downstream
Grain weight per spikelet (middle)	1-369698498	1A	369698498	G/A	1.75612e-06	TraesCS1A02G208000(dist=92)	downstream
Thousand kernal weight (middle)	1-369698498	1A	369698498	G/A	9.90758e-06	TraesCS1A02G208000(dist=92)	downstream
Thousand kernal weight (entire spike)	1-369700458	1A	369700458	A/G	7.23087e-08	TraesCS1A02G208000(dist=2052),TraesCS1A02G208100(dist=290199)	intergenic
Spikelet weight (middle)	1-369700458	1A	369700458	A/G	1.18874e-06	TraesCS1A02G208000(dist=2052),TraesCS1A02G208100(dist=290199)	intergenic
Grain weight per spikelet (middle)	1-369700458	1A	369700458	A/G	1.75612e-06	TraesCS1A02G208000(dist=2052),TraesCS1A02G208100(dist=290199)	intergenic
Thousand kernal weight (middle)	1-369700458	1A	369700458	A/G	9.90758e-06	TraesCS1A02G208000(dist=2052),TraesCS1A02G208100(dist=290199)	intergenic
Thousand kernal weight (entire spike)	1-369701057	1A	369701057	A/G	7.23087e-08	TraesCS1A02G208000(dist=2651),TraesCS1A02G208100(dist=289600)	intergenic
Spikelet weight (middle)	1-369701057	1A	369701057	A/G	1.18874e-06	TraesCS1A02G208000(dist=2651),TraesCS1A02G208100(dist=289600)	intergenic
Grain weight per spikelet (middle)	1-369701057	1A	369701057	A/G	1.75612e-06	TraesCS1A02G208000(dist=2651),TraesCS1A02G208100(dist=289600)	intergenic
Thousand kernal weight (middle)	1-369701057	1A	369701057	A/G	9.90758e-06	TraesCS1A02G208000(dist=2651),TraesCS1A02G208100(dist=289600)	intergenic
Thousand kernal weight (entire spike)	1-369701125	1A	369701125	T/C	7.23087e-08	TraesCS1A02G208000(dist=2719),TraesCS1A02G208100(dist=289532)	intergenic
Spikelet weight (middle)	1-369701125	1A	369701125	T/C	1.18874e-06	TraesCS1A02G208000(dist=2719),TraesCS1A02G208100(dist=289532)	intergenic
Grain weight per spikelet (middle)	1-369701125	1A	369701125	T/C	1.75612e-06	TraesCS1A02G208000(dist=2719),TraesCS1A02G208100(dist=289532)	intergenic
Thousand kernal weight (middle)	1-369701125	1A	369701125	T/C	9.90758e-06	TraesCS1A02G208000(dist=2719),TraesCS1A02G208100(dist=289532)	intergenic
Thousand kernal weight (entire spike)	1-369702327	1A	369702327	T/C	7.23087e-08	TraesCS1A02G208000(dist=3921),TraesCS1A02G208100(dist=288330)	intergenic
Spikelet weight (middle)	1-369702327	1A	369702327	T/C	1.18874e-06	TraesCS1A02G208000(dist=3921),TraesCS1A02G208100(dist=288330)	intergenic
Grain weight per spikelet (middle)	1-369702327	1A	369702327	T/C	1.75612e-06	TraesCS1A02G208000(dist=3921),TraesCS1A02G208100(dist=288330)	intergenic
Thousand kernal weight (middle)	1-369702327	1A	369702327	T/C	9.90758e-06	TraesCS1A02G208000(dist=3921),TraesCS1A02G208100(dist=288330)	intergenic
Thousand kernal weight (entire spike)	1-369702437	1A	369702437	T/C	3.40169e-07	TraesCS1A02G208000(dist=4031),TraesCS1A02G208100(dist=288220)	intergenic
Spikelet weight (middle)	1-369702437	1A	369702437	T/C	4.06257e-06	TraesCS1A02G208000(dist=4031),TraesCS1A02G208100(dist=288220)	intergenic
Grain weight per spikelet (middle)	1-369702437	1A	369702437	T/C	5.49073e-06	TraesCS1A02G208000(dist=4031),TraesCS1A02G208100(dist=288220)	intergenic
Thousand kernal weight (entire spike)	1-369702640	1A	369702640	G/C	7.23087e-08	TraesCS1A02G208000(dist=4234),TraesCS1A02G208100(dist=288017)	intergenic
Spikelet weight (middle)	1-369702640	1A	369702640	G/C	1.18874e-06	TraesCS1A02G208000(dist=4234),TraesCS1A02G208100(dist=288017)	intergenic
Grain weight per spikelet (middle)	1-369702640	1A	369702640	G/C	1.75612e-06	TraesCS1A02G208000(dist=4234),TraesCS1A02G208100(dist=288017)	intergenic
Thousand kernal weight (middle)	1-369702640	1A	369702640	G/C	9.90758e-06	TraesCS1A02G208000(dist=4234),TraesCS1A02G208100(dist=288017)	intergenic
Thousand kernal weight (entire spike)	1-369703043	1A	369703043	A/G	5.437e-07	TraesCS1A02G208000(dist=4637),TraesCS1A02G208100(dist=287614)	intergenic
Spikelet weight (middle)	1-369703043	1A	369703043	A/G	8.53397e-06	TraesCS1A02G208000(dist=4637),TraesCS1A02G208100(dist=287614)	intergenic
Thousand kernal weight (entire spike)	1-369703812	1A	369703812	C/G	3.26926e-07	TraesCS1A02G208000(dist=5406),TraesCS1A02G208100(dist=286845)	intergenic
Spikelet weight (middle)	1-369703812	1A	369703812	C/G	3.72298e-06	TraesCS1A02G208000(dist=5406),TraesCS1A02G208100(dist=286845)	intergenic
Grain weight per spikelet (middle)	1-369703812	1A	369703812	C/G	5.12293e-06	TraesCS1A02G208000(dist=5406),TraesCS1A02G208100(dist=286845)	intergenic
Thousand kernal weight (entire spike)	1-369705167	1A	369705167	T/G	2.77517e-07	TraesCS1A02G208000(dist=6761),TraesCS1A02G208100(dist=285490)	intergenic
Spikelet weight (middle)	1-369705167	1A	369705167	T/G	6.74461e-06	TraesCS1A02G208000(dist=6761),TraesCS1A02G208100(dist=285490)	intergenic
Grain weight per spikelet (middle)	1-369705167	1A	369705167	T/G	8.55644e-06	TraesCS1A02G208000(dist=6761),TraesCS1A02G208100(dist=285490)	intergenic
Thousand kernal weight (entire spike)	1-369707803	1A	369707803	G/A	4.46115e-06	TraesCS1A02G208000(dist=9397),TraesCS1A02G208100(dist=282854)	intergenic
Thousand kernal weight (entire spike)	1-369708241	1A	369708241	A/G	2.77517e-07	TraesCS1A02G208000(dist=9835),TraesCS1A02G208100(dist=282416)	intergenic
Spikelet weight (middle)	1-369708241	1A	369708241	A/G	6.74461e-06	TraesCS1A02G208000(dist=9835),TraesCS1A02G208100(dist=282416)	intergenic
Grain weight per spikelet (middle)	1-369708241	1A	369708241	A/G	8.55644e-06	TraesCS1A02G208000(dist=9835),TraesCS1A02G208100(dist=282416)	intergenic
Thousand kernal weight (entire spike)	1-369708296	1A	369708296	G/A	2.47512e-07	TraesCS1A02G208000(dist=9890),TraesCS1A02G208100(dist=282361)	intergenic
Spikelet weight (middle)	1-369708296	1A	369708296	G/A	6.29955e-06	TraesCS1A02G208000(dist=9890),TraesCS1A02G208100(dist=282361)	intergenic
Grain weight per spikelet (middle)	1-369708296	1A	369708296	G/A	7.95888e-06	TraesCS1A02G208000(dist=9890),TraesCS1A02G208100(dist=282361)	intergenic
Thousand kernal weight (entire spike)	1-369708453	1A	369708453	T/G	7.27764e-08	TraesCS1A02G208000(dist=10047),TraesCS1A02G208100(dist=282204)	intergenic
Spikelet weight (middle)	1-369708453	1A	369708453	T/G	3.96472e-06	TraesCS1A02G208000(dist=10047),TraesCS1A02G208100(dist=282204)	intergenic
Grain weight per spikelet (middle)	1-369708453	1A	369708453	T/G	4.66772e-06	TraesCS1A02G208000(dist=10047),TraesCS1A02G208100(dist=282204)	intergenic
Thousand kernal weight (entire spike)	1-369708506	1A	369708506	T/C	7.30398e-06	TraesCS1A02G208000(dist=10100),TraesCS1A02G208100(dist=282151)	intergenic
Thousand kernal weight (entire spike)	1-369708613	1A	369708613	T/C	1.09333e-08	TraesCS1A02G208000(dist=10207),TraesCS1A02G208100(dist=282044)	intergenic
Spikelet weight (middle)	1-369708613	1A	369708613	T/C	3.3749e-07	TraesCS1A02G208000(dist=10207),TraesCS1A02G208100(dist=282044)	intergenic
Grain weight per spikelet (middle)	1-369708613	1A	369708613	T/C	3.61035e-07	TraesCS1A02G208000(dist=10207),TraesCS1A02G208100(dist=282044)	intergenic
Thousand kernal weight (middle)	1-369708613	1A	369708613	T/C	5.25395e-06	TraesCS1A02G208000(dist=10207),TraesCS1A02G208100(dist=282044)	intergenic
Thousand kernal weight (entire spike)	1-369709010	1A	369709010	T/C	6.7643e-08	TraesCS1A02G208000(dist=10604),TraesCS1A02G208100(dist=281647)	intergenic
Spikelet weight (middle)	1-369709010	1A	369709010	T/C	2.13822e-06	TraesCS1A02G208000(dist=10604),TraesCS1A02G208100(dist=281647)	intergenic
Grain weight per spikelet (middle)	1-369709010	1A	369709010	T/C	3.28776e-06	TraesCS1A02G208000(dist=10604),TraesCS1A02G208100(dist=281647)	intergenic
Thousand kernal weight (middle)	1-369709010	1A	369709010	T/C	8.68351e-06	TraesCS1A02G208000(dist=10604),TraesCS1A02G208100(dist=281647)	intergenic
Thousand kernal weight (entire spike)	1-369709065	1A	369709065	T/C	7.23087e-08	TraesCS1A02G208000(dist=10659),TraesCS1A02G208100(dist=281592)	intergenic
Spikelet weight (middle)	1-369709065	1A	369709065	T/C	1.18874e-06	TraesCS1A02G208000(dist=10659),TraesCS1A02G208100(dist=281592)	intergenic
Grain weight per spikelet (middle)	1-369709065	1A	369709065	T/C	1.75612e-06	TraesCS1A02G208000(dist=10659),TraesCS1A02G208100(dist=281592)	intergenic
Thousand kernal weight (middle)	1-369709065	1A	369709065	T/C	9.90758e-06	TraesCS1A02G208000(dist=10659),TraesCS1A02G208100(dist=281592)	intergenic
Thousand kernal weight (entire spike)	1-369709475	1A	369709475	A/G	7.23087e-08	TraesCS1A02G208000(dist=11069),TraesCS1A02G208100(dist=281182)	intergenic
Spikelet weight (middle)	1-369709475	1A	369709475	A/G	1.18874e-06	TraesCS1A02G208000(dist=11069),TraesCS1A02G208100(dist=281182)	intergenic
Grain weight per spikelet (middle)	1-369709475	1A	369709475	A/G	1.75612e-06	TraesCS1A02G208000(dist=11069),TraesCS1A02G208100(dist=281182)	intergenic
Thousand kernal weight (middle)	1-369709475	1A	369709475	A/G	9.90758e-06	TraesCS1A02G208000(dist=11069),TraesCS1A02G208100(dist=281182)	intergenic
Thousand kernal weight (entire spike)	1-369709491	1A	369709491	A/G	7.23087e-08	TraesCS1A02G208000(dist=11085),TraesCS1A02G208100(dist=281166)	intergenic
Spikelet weight (middle)	1-369709491	1A	369709491	A/G	1.18874e-06	TraesCS1A02G208000(dist=11085),TraesCS1A02G208100(dist=281166)	intergenic
Grain weight per spikelet (middle)	1-369709491	1A	369709491	A/G	1.75612e-06	TraesCS1A02G208000(dist=11085),TraesCS1A02G208100(dist=281166)	intergenic
Thousand kernal weight (middle)	1-369709491	1A	369709491	A/G	9.90758e-06	TraesCS1A02G208000(dist=11085),TraesCS1A02G208100(dist=281166)	intergenic
Thousand kernal weight (entire spike)	1-369709517	1A	369709517	C/T	7.23087e-08	TraesCS1A02G208000(dist=11111),TraesCS1A02G208100(dist=281140)	intergenic
Spikelet weight (middle)	1-369709517	1A	369709517	C/T	1.18874e-06	TraesCS1A02G208000(dist=11111),TraesCS1A02G208100(dist=281140)	intergenic
Grain weight per spikelet (middle)	1-369709517	1A	369709517	C/T	1.75612e-06	TraesCS1A02G208000(dist=11111),TraesCS1A02G208100(dist=281140)	intergenic
Thousand kernal weight (middle)	1-369709517	1A	369709517	C/T	9.90758e-06	TraesCS1A02G208000(dist=11111),TraesCS1A02G208100(dist=281140)	intergenic
Thousand kernal weight (entire spike)	1-369709654	1A	369709654	A/T	7.23087e-08	TraesCS1A02G208000(dist=11248),TraesCS1A02G208100(dist=281003)	intergenic
Spikelet weight (middle)	1-369709654	1A	369709654	A/T	1.18874e-06	TraesCS1A02G208000(dist=11248),TraesCS1A02G208100(dist=281003)	intergenic
Grain weight per spikelet (middle)	1-369709654	1A	369709654	A/T	1.75612e-06	TraesCS1A02G208000(dist=11248),TraesCS1A02G208100(dist=281003)	intergenic
Thousand kernal weight (middle)	1-369709654	1A	369709654	A/T	9.90758e-06	TraesCS1A02G208000(dist=11248),TraesCS1A02G208100(dist=281003)	intergenic
Thousand kernal weight (entire spike)	1-369709871	1A	369709871	T/C	3.10423e-07	TraesCS1A02G208000(dist=11465),TraesCS1A02G208100(dist=280786)	intergenic
Thousand kernal weight (entire spike)	1-369709917	1A	369709917	A/G	3.10423e-07	TraesCS1A02G208000(dist=11511),TraesCS1A02G208100(dist=280740)	intergenic
Thousand kernal weight (entire spike)	1-369711195	1A	369711195	T/C	2.77517e-07	TraesCS1A02G208000(dist=12789),TraesCS1A02G208100(dist=279462)	intergenic
Spikelet weight (middle)	1-369711195	1A	369711195	T/C	6.74461e-06	TraesCS1A02G208000(dist=12789),TraesCS1A02G208100(dist=279462)	intergenic
Grain weight per spikelet (middle)	1-369711195	1A	369711195	T/C	8.55644e-06	TraesCS1A02G208000(dist=12789),TraesCS1A02G208100(dist=279462)	intergenic
Thousand kernal weight (entire spike)	1-369711237	1A	369711237	A/G	2.77517e-07	TraesCS1A02G208000(dist=12831),TraesCS1A02G208100(dist=279420)	intergenic
Spikelet weight (middle)	1-369711237	1A	369711237	A/G	6.74461e-06	TraesCS1A02G208000(dist=12831),TraesCS1A02G208100(dist=279420)	intergenic
Grain weight per spikelet (middle)	1-369711237	1A	369711237	A/G	8.55644e-06	TraesCS1A02G208000(dist=12831),TraesCS1A02G208100(dist=279420)	intergenic
Thousand kernal weight (entire spike)	1-369711276	1A	369711276	T/C	7.23087e-08	TraesCS1A02G208000(dist=12870),TraesCS1A02G208100(dist=279381)	intergenic
Spikelet weight (middle)	1-369711276	1A	369711276	T/C	1.18874e-06	TraesCS1A02G208000(dist=12870),TraesCS1A02G208100(dist=279381)	intergenic
Grain weight per spikelet (middle)	1-369711276	1A	369711276	T/C	1.75612e-06	TraesCS1A02G208000(dist=12870),TraesCS1A02G208100(dist=279381)	intergenic
Thousand kernal weight (middle)	1-369711276	1A	369711276	T/C	9.90758e-06	TraesCS1A02G208000(dist=12870),TraesCS1A02G208100(dist=279381)	intergenic
Thousand kernal weight (entire spike)	1-369711417	1A	369711417	C/T	3.08035e-06	TraesCS1A02G208000(dist=13011),TraesCS1A02G208100(dist=279240)	intergenic
Thousand kernal weight (entire spike)	1-369711428	1A	369711428	T/G	7.23087e-08	TraesCS1A02G208000(dist=13022),TraesCS1A02G208100(dist=279229)	intergenic
Spikelet weight (middle)	1-369711428	1A	369711428	T/G	1.18874e-06	TraesCS1A02G208000(dist=13022),TraesCS1A02G208100(dist=279229)	intergenic
Grain weight per spikelet (middle)	1-369711428	1A	369711428	T/G	1.75612e-06	TraesCS1A02G208000(dist=13022),TraesCS1A02G208100(dist=279229)	intergenic
Thousand kernal weight (middle)	1-369711428	1A	369711428	T/G	9.90758e-06	TraesCS1A02G208000(dist=13022),TraesCS1A02G208100(dist=279229)	intergenic
Thousand kernal weight (entire spike)	1-369712014	1A	369712014	A/G	7.23087e-08	TraesCS1A02G208000(dist=13608),TraesCS1A02G208100(dist=278643)	intergenic
Spikelet weight (middle)	1-369712014	1A	369712014	A/G	1.18874e-06	TraesCS1A02G208000(dist=13608),TraesCS1A02G208100(dist=278643)	intergenic
Grain weight per spikelet (middle)	1-369712014	1A	369712014	A/G	1.75612e-06	TraesCS1A02G208000(dist=13608),TraesCS1A02G208100(dist=278643)	intergenic
Thousand kernal weight (middle)	1-369712014	1A	369712014	A/G	9.90758e-06	TraesCS1A02G208000(dist=13608),TraesCS1A02G208100(dist=278643)	intergenic
Thousand kernal weight (entire spike)	1-369712036	1A	369712036	G/C	7.23087e-08	TraesCS1A02G208000(dist=13630),TraesCS1A02G208100(dist=278621)	intergenic
Spikelet weight (middle)	1-369712036	1A	369712036	G/C	1.18874e-06	TraesCS1A02G208000(dist=13630),TraesCS1A02G208100(dist=278621)	intergenic
Grain weight per spikelet (middle)	1-369712036	1A	369712036	G/C	1.75612e-06	TraesCS1A02G208000(dist=13630),TraesCS1A02G208100(dist=278621)	intergenic
Thousand kernal weight (middle)	1-369712036	1A	369712036	G/C	9.90758e-06	TraesCS1A02G208000(dist=13630),TraesCS1A02G208100(dist=278621)	intergenic
Thousand kernal weight (entire spike)	1-369712235	1A	369712235	A/G	7.23087e-08	TraesCS1A02G208000(dist=13829),TraesCS1A02G208100(dist=278422)	intergenic
Spikelet weight (middle)	1-369712235	1A	369712235	A/G	1.18874e-06	TraesCS1A02G208000(dist=13829),TraesCS1A02G208100(dist=278422)	intergenic
Grain weight per spikelet (middle)	1-369712235	1A	369712235	A/G	1.75612e-06	TraesCS1A02G208000(dist=13829),TraesCS1A02G208100(dist=278422)	intergenic
Thousand kernal weight (middle)	1-369712235	1A	369712235	A/G	9.90758e-06	TraesCS1A02G208000(dist=13829),TraesCS1A02G208100(dist=278422)	intergenic
Thousand kernal weight (entire spike)	1-369712586	1A	369712586	T/C	7.23087e-08	TraesCS1A02G208000(dist=14180),TraesCS1A02G208100(dist=278071)	intergenic
Spikelet weight (middle)	1-369712586	1A	369712586	T/C	1.18874e-06	TraesCS1A02G208000(dist=14180),TraesCS1A02G208100(dist=278071)	intergenic
Grain weight per spikelet (middle)	1-369712586	1A	369712586	T/C	1.75612e-06	TraesCS1A02G208000(dist=14180),TraesCS1A02G208100(dist=278071)	intergenic
Thousand kernal weight (middle)	1-369712586	1A	369712586	T/C	9.90758e-06	TraesCS1A02G208000(dist=14180),TraesCS1A02G208100(dist=278071)	intergenic
Thousand kernal weight (entire spike)	1-369712640	1A	369712640	T/C	7.23087e-08	TraesCS1A02G208000(dist=14234),TraesCS1A02G208100(dist=278017)	intergenic
Spikelet weight (middle)	1-369712640	1A	369712640	T/C	1.18874e-06	TraesCS1A02G208000(dist=14234),TraesCS1A02G208100(dist=278017)	intergenic
Grain weight per spikelet (middle)	1-369712640	1A	369712640	T/C	1.75612e-06	TraesCS1A02G208000(dist=14234),TraesCS1A02G208100(dist=278017)	intergenic
Thousand kernal weight (middle)	1-369712640	1A	369712640	T/C	9.90758e-06	TraesCS1A02G208000(dist=14234),TraesCS1A02G208100(dist=278017)	intergenic
Thousand kernal weight (entire spike)	1-369712686	1A	369712686	A/G	3.26926e-07	TraesCS1A02G208000(dist=14280),TraesCS1A02G208100(dist=277971)	intergenic
Spikelet weight (middle)	1-369712686	1A	369712686	A/G	3.72298e-06	TraesCS1A02G208000(dist=14280),TraesCS1A02G208100(dist=277971)	intergenic
Grain weight per spikelet (middle)	1-369712686	1A	369712686	A/G	5.12293e-06	TraesCS1A02G208000(dist=14280),TraesCS1A02G208100(dist=277971)	intergenic
Thousand kernal weight (entire spike)	1-369713711	1A	369713711	C/T	3.67367e-07	TraesCS1A02G208000(dist=15305),TraesCS1A02G208100(dist=276946)	intergenic
Spikelet weight (middle)	1-369713711	1A	369713711	C/T	7.01358e-06	TraesCS1A02G208000(dist=15305),TraesCS1A02G208100(dist=276946)	intergenic
Grain weight per spikelet (middle)	1-369713711	1A	369713711	C/T	8.71145e-06	TraesCS1A02G208000(dist=15305),TraesCS1A02G208100(dist=276946)	intergenic
Thousand kernal weight (entire spike)	1-369714255	1A	369714255	A/C	7.23087e-08	TraesCS1A02G208000(dist=15849),TraesCS1A02G208100(dist=276402)	intergenic
Spikelet weight (middle)	1-369714255	1A	369714255	A/C	1.18874e-06	TraesCS1A02G208000(dist=15849),TraesCS1A02G208100(dist=276402)	intergenic
Grain weight per spikelet (middle)	1-369714255	1A	369714255	A/C	1.75612e-06	TraesCS1A02G208000(dist=15849),TraesCS1A02G208100(dist=276402)	intergenic
Thousand kernal weight (middle)	1-369714255	1A	369714255	A/C	9.90758e-06	TraesCS1A02G208000(dist=15849),TraesCS1A02G208100(dist=276402)	intergenic
Thousand kernal weight (entire spike)	1-369714371	1A	369714371	T/C	7.23087e-08	TraesCS1A02G208000(dist=15965),TraesCS1A02G208100(dist=276286)	intergenic
Spikelet weight (middle)	1-369714371	1A	369714371	T/C	1.18874e-06	TraesCS1A02G208000(dist=15965),TraesCS1A02G208100(dist=276286)	intergenic
Grain weight per spikelet (middle)	1-369714371	1A	369714371	T/C	1.75612e-06	TraesCS1A02G208000(dist=15965),TraesCS1A02G208100(dist=276286)	intergenic
Thousand kernal weight (middle)	1-369714371	1A	369714371	T/C	9.90758e-06	TraesCS1A02G208000(dist=15965),TraesCS1A02G208100(dist=276286)	intergenic
Thousand kernal weight (entire spike)	1-369716907	1A	369716907	A/G	3.26926e-07	TraesCS1A02G208000(dist=18501),TraesCS1A02G208100(dist=273750)	intergenic
Spikelet weight (middle)	1-369716907	1A	369716907	A/G	3.72298e-06	TraesCS1A02G208000(dist=18501),TraesCS1A02G208100(dist=273750)	intergenic
Grain weight per spikelet (middle)	1-369716907	1A	369716907	A/G	5.12293e-06	TraesCS1A02G208000(dist=18501),TraesCS1A02G208100(dist=273750)	intergenic
Thousand kernal weight (entire spike)	1-369717742	1A	369717742	G/T	2.77517e-07	TraesCS1A02G208000(dist=19336),TraesCS1A02G208100(dist=272915)	intergenic
Spikelet weight (middle)	1-369717742	1A	369717742	G/T	6.74461e-06	TraesCS1A02G208000(dist=19336),TraesCS1A02G208100(dist=272915)	intergenic
Grain weight per spikelet (middle)	1-369717742	1A	369717742	G/T	8.55644e-06	TraesCS1A02G208000(dist=19336),TraesCS1A02G208100(dist=272915)	intergenic
Thousand kernal weight (entire spike)	1-369719052	1A	369719052	G/A	1.07616e-06	TraesCS1A02G208000(dist=20646),TraesCS1A02G208100(dist=271605)	intergenic
Thousand kernal weight (entire spike)	1-369719941	1A	369719941	T/C	7.5551e-08	TraesCS1A02G208000(dist=21535),TraesCS1A02G208100(dist=270716)	intergenic
Spikelet weight (middle)	1-369719941	1A	369719941	T/C	1.22305e-06	TraesCS1A02G208000(dist=21535),TraesCS1A02G208100(dist=270716)	intergenic
Grain weight per spikelet (middle)	1-369719941	1A	369719941	T/C	1.79747e-06	TraesCS1A02G208000(dist=21535),TraesCS1A02G208100(dist=270716)	intergenic
Thousand kernal weight (middle)	1-369719941	1A	369719941	T/C	9.85065e-06	TraesCS1A02G208000(dist=21535),TraesCS1A02G208100(dist=270716)	intergenic
Thousand kernal weight (entire spike)	1-369720845	1A	369720845	T/C	7.23087e-08	TraesCS1A02G208000(dist=22439),TraesCS1A02G208100(dist=269812)	intergenic
Spikelet weight (middle)	1-369720845	1A	369720845	T/C	1.18874e-06	TraesCS1A02G208000(dist=22439),TraesCS1A02G208100(dist=269812)	intergenic
Grain weight per spikelet (middle)	1-369720845	1A	369720845	T/C	1.75612e-06	TraesCS1A02G208000(dist=22439),TraesCS1A02G208100(dist=269812)	intergenic
Thousand kernal weight (middle)	1-369720845	1A	369720845	T/C	9.90758e-06	TraesCS1A02G208000(dist=22439),TraesCS1A02G208100(dist=269812)	intergenic
Thousand kernal weight (entire spike)	1-369721599	1A	369721599	T/G	2.77517e-07	TraesCS1A02G208000(dist=23193),TraesCS1A02G208100(dist=269058)	intergenic
Spikelet weight (middle)	1-369721599	1A	369721599	T/G	6.74461e-06	TraesCS1A02G208000(dist=23193),TraesCS1A02G208100(dist=269058)	intergenic
Grain weight per spikelet (middle)	1-369721599	1A	369721599	T/G	8.55644e-06	TraesCS1A02G208000(dist=23193),TraesCS1A02G208100(dist=269058)	intergenic
Thousand kernal weight (entire spike)	1-369721633	1A	369721633	A/C	6.64256e-08	TraesCS1A02G208000(dist=23227),TraesCS1A02G208100(dist=269024)	intergenic
Spikelet weight (middle)	1-369721633	1A	369721633	A/C	1.17431e-06	TraesCS1A02G208000(dist=23227),TraesCS1A02G208100(dist=269024)	intergenic
Grain weight per spikelet (middle)	1-369721633	1A	369721633	A/C	1.76725e-06	TraesCS1A02G208000(dist=23227),TraesCS1A02G208100(dist=269024)	intergenic
Thousand kernal weight (middle)	1-369721633	1A	369721633	A/C	9.67358e-06	TraesCS1A02G208000(dist=23227),TraesCS1A02G208100(dist=269024)	intergenic
Thousand kernal weight (entire spike)	1-369721734	1A	369721734	T/C	3.08035e-06	TraesCS1A02G208000(dist=23328),TraesCS1A02G208100(dist=268923)	intergenic
Thousand kernal weight (entire spike)	1-369722112	1A	369722112	T/C	3.26926e-07	TraesCS1A02G208000(dist=23706),TraesCS1A02G208100(dist=268545)	intergenic
Spikelet weight (middle)	1-369722112	1A	369722112	T/C	3.72298e-06	TraesCS1A02G208000(dist=23706),TraesCS1A02G208100(dist=268545)	intergenic
Grain weight per spikelet (middle)	1-369722112	1A	369722112	T/C	5.12293e-06	TraesCS1A02G208000(dist=23706),TraesCS1A02G208100(dist=268545)	intergenic
Thousand kernal weight (entire spike)	1-369722600	1A	369722600	A/T	7.23087e-08	TraesCS1A02G208000(dist=24194),TraesCS1A02G208100(dist=268057)	intergenic
Spikelet weight (middle)	1-369722600	1A	369722600	A/T	1.18874e-06	TraesCS1A02G208000(dist=24194),TraesCS1A02G208100(dist=268057)	intergenic
Grain weight per spikelet (middle)	1-369722600	1A	369722600	A/T	1.75612e-06	TraesCS1A02G208000(dist=24194),TraesCS1A02G208100(dist=268057)	intergenic
Thousand kernal weight (middle)	1-369722600	1A	369722600	A/T	9.90758e-06	TraesCS1A02G208000(dist=24194),TraesCS1A02G208100(dist=268057)	intergenic
Thousand kernal weight (entire spike)	1-369723420	1A	369723420	T/C	1.85211e-07	TraesCS1A02G208000(dist=25014),TraesCS1A02G208100(dist=267237)	intergenic
Spikelet weight (middle)	1-369723420	1A	369723420	T/C	1.1476e-06	TraesCS1A02G208000(dist=25014),TraesCS1A02G208100(dist=267237)	intergenic
Grain weight per spikelet (middle)	1-369723420	1A	369723420	T/C	1.81659e-06	TraesCS1A02G208000(dist=25014),TraesCS1A02G208100(dist=267237)	intergenic
Thousand kernal weight (entire spike)	1-369723477	1A	369723477	C/T	5.30891e-06	TraesCS1A02G208000(dist=25071),TraesCS1A02G208100(dist=267180)	intergenic
Thousand kernal weight (entire spike)	1-369724677	1A	369724677	T/G	1.07616e-06	TraesCS1A02G208000(dist=26271),TraesCS1A02G208100(dist=265980)	intergenic
Thousand kernal weight (entire spike)	1-369724719	1A	369724719	A/C	1.07616e-06	TraesCS1A02G208000(dist=26313),TraesCS1A02G208100(dist=265938)	intergenic
Thousand kernal weight (entire spike)	1-369724792	1A	369724792	T/C	2.77517e-07	TraesCS1A02G208000(dist=26386),TraesCS1A02G208100(dist=265865)	intergenic
Spikelet weight (middle)	1-369724792	1A	369724792	T/C	6.74461e-06	TraesCS1A02G208000(dist=26386),TraesCS1A02G208100(dist=265865)	intergenic
Grain weight per spikelet (middle)	1-369724792	1A	369724792	T/C	8.55644e-06	TraesCS1A02G208000(dist=26386),TraesCS1A02G208100(dist=265865)	intergenic
Thousand kernal weight (entire spike)	1-369725243	1A	369725243	T/G	7.23087e-08	TraesCS1A02G208000(dist=26837),TraesCS1A02G208100(dist=265414)	intergenic
Spikelet weight (middle)	1-369725243	1A	369725243	T/G	1.18874e-06	TraesCS1A02G208000(dist=26837),TraesCS1A02G208100(dist=265414)	intergenic
Grain weight per spikelet (middle)	1-369725243	1A	369725243	T/G	1.75612e-06	TraesCS1A02G208000(dist=26837),TraesCS1A02G208100(dist=265414)	intergenic
Thousand kernal weight (middle)	1-369725243	1A	369725243	T/G	9.90758e-06	TraesCS1A02G208000(dist=26837),TraesCS1A02G208100(dist=265414)	intergenic
Thousand kernal weight (entire spike)	1-369726355	1A	369726355	T/C	7.23087e-08	TraesCS1A02G208000(dist=27949),TraesCS1A02G208100(dist=264302)	intergenic
Spikelet weight (middle)	1-369726355	1A	369726355	T/C	1.18874e-06	TraesCS1A02G208000(dist=27949),TraesCS1A02G208100(dist=264302)	intergenic
Grain weight per spikelet (middle)	1-369726355	1A	369726355	T/C	1.75612e-06	TraesCS1A02G208000(dist=27949),TraesCS1A02G208100(dist=264302)	intergenic
Thousand kernal weight (middle)	1-369726355	1A	369726355	T/C	9.90758e-06	TraesCS1A02G208000(dist=27949),TraesCS1A02G208100(dist=264302)	intergenic
Thousand kernal weight (entire spike)	1-369727308	1A	369727308	T/G	7.23087e-08	TraesCS1A02G208000(dist=28902),TraesCS1A02G208100(dist=263349)	intergenic
Spikelet weight (middle)	1-369727308	1A	369727308	T/G	1.18874e-06	TraesCS1A02G208000(dist=28902),TraesCS1A02G208100(dist=263349)	intergenic
Grain weight per spikelet (middle)	1-369727308	1A	369727308	T/G	1.75612e-06	TraesCS1A02G208000(dist=28902),TraesCS1A02G208100(dist=263349)	intergenic
Thousand kernal weight (middle)	1-369727308	1A	369727308	T/G	9.90758e-06	TraesCS1A02G208000(dist=28902),TraesCS1A02G208100(dist=263349)	intergenic
Thousand kernal weight (entire spike)	1-369731469	1A	369731469	A/G	8.38532e-08	TraesCS1A02G208000(dist=33063),TraesCS1A02G208100(dist=259188)	intergenic
Spikelet weight (middle)	1-369731469	1A	369731469	A/G	1.27456e-06	TraesCS1A02G208000(dist=33063),TraesCS1A02G208100(dist=259188)	intergenic
Grain weight per spikelet (middle)	1-369731469	1A	369731469	A/G	1.87395e-06	TraesCS1A02G208000(dist=33063),TraesCS1A02G208100(dist=259188)	intergenic
Thousand kernal weight (entire spike)	1-369731568	1A	369731568	A/G	8.38532e-08	TraesCS1A02G208000(dist=33162),TraesCS1A02G208100(dist=259089)	intergenic
Spikelet weight (middle)	1-369731568	1A	369731568	A/G	1.27456e-06	TraesCS1A02G208000(dist=33162),TraesCS1A02G208100(dist=259089)	intergenic
Grain weight per spikelet (middle)	1-369731568	1A	369731568	A/G	1.87395e-06	TraesCS1A02G208000(dist=33162),TraesCS1A02G208100(dist=259089)	intergenic
Thousand kernal weight (entire spike)	1-369731595	1A	369731595	A/G	8.38532e-08	TraesCS1A02G208000(dist=33189),TraesCS1A02G208100(dist=259062)	intergenic
Spikelet weight (middle)	1-369731595	1A	369731595	A/G	1.27456e-06	TraesCS1A02G208000(dist=33189),TraesCS1A02G208100(dist=259062)	intergenic
Grain weight per spikelet (middle)	1-369731595	1A	369731595	A/G	1.87395e-06	TraesCS1A02G208000(dist=33189),TraesCS1A02G208100(dist=259062)	intergenic
Thousand kernal weight (entire spike)	1-369731764	1A	369731764	T/A	3.20043e-07	TraesCS1A02G208000(dist=33358),TraesCS1A02G208100(dist=258893)	intergenic
Spikelet weight (middle)	1-369731764	1A	369731764	T/A	7.2052e-06	TraesCS1A02G208000(dist=33358),TraesCS1A02G208100(dist=258893)	intergenic
Grain weight per spikelet (middle)	1-369731764	1A	369731764	T/A	9.10197e-06	TraesCS1A02G208000(dist=33358),TraesCS1A02G208100(dist=258893)	intergenic
Thousand kernal weight (entire spike)	1-369732088	1A	369732088	C/T	8.38532e-08	TraesCS1A02G208000(dist=33682),TraesCS1A02G208100(dist=258569)	intergenic
Spikelet weight (middle)	1-369732088	1A	369732088	C/T	1.27456e-06	TraesCS1A02G208000(dist=33682),TraesCS1A02G208100(dist=258569)	intergenic
Grain weight per spikelet (middle)	1-369732088	1A	369732088	C/T	1.87395e-06	TraesCS1A02G208000(dist=33682),TraesCS1A02G208100(dist=258569)	intergenic
Thousand kernal weight (entire spike)	1-369733933	1A	369733933	A/G	8.38532e-08	TraesCS1A02G208000(dist=35527),TraesCS1A02G208100(dist=256724)	intergenic
Spikelet weight (middle)	1-369733933	1A	369733933	A/G	1.27456e-06	TraesCS1A02G208000(dist=35527),TraesCS1A02G208100(dist=256724)	intergenic
Grain weight per spikelet (middle)	1-369733933	1A	369733933	A/G	1.87395e-06	TraesCS1A02G208000(dist=35527),TraesCS1A02G208100(dist=256724)	intergenic
Thousand kernal weight (entire spike)	1-369733964	1A	369733964	A/T	3.76364e-07	TraesCS1A02G208000(dist=35558),TraesCS1A02G208100(dist=256693)	intergenic
Spikelet weight (middle)	1-369733964	1A	369733964	A/T	3.98046e-06	TraesCS1A02G208000(dist=35558),TraesCS1A02G208100(dist=256693)	intergenic
Grain weight per spikelet (middle)	1-369733964	1A	369733964	A/T	5.45286e-06	TraesCS1A02G208000(dist=35558),TraesCS1A02G208100(dist=256693)	intergenic
Thousand kernal weight (entire spike)	1-369734019	1A	369734019	A/G	4.04284e-07	TraesCS1A02G208000(dist=35613),TraesCS1A02G208100(dist=256638)	intergenic
Spikelet weight (middle)	1-369734019	1A	369734019	A/G	4.13325e-06	TraesCS1A02G208000(dist=35613),TraesCS1A02G208100(dist=256638)	intergenic
Grain weight per spikelet (middle)	1-369734019	1A	369734019	A/G	5.74481e-06	TraesCS1A02G208000(dist=35613),TraesCS1A02G208100(dist=256638)	intergenic
Thousand kernal weight (entire spike)	1-369734295	1A	369734295	T/C	1.04068e-07	TraesCS1A02G208000(dist=35889),TraesCS1A02G208100(dist=256362)	intergenic
Spikelet weight (middle)	1-369734295	1A	369734295	T/C	1.37607e-06	TraesCS1A02G208000(dist=35889),TraesCS1A02G208100(dist=256362)	intergenic
Grain weight per spikelet (middle)	1-369734295	1A	369734295	T/C	2.04917e-06	TraesCS1A02G208000(dist=35889),TraesCS1A02G208100(dist=256362)	intergenic
Thousand kernal weight (entire spike)	1-369734353	1A	369734353	T/C	8.38532e-08	TraesCS1A02G208000(dist=35947),TraesCS1A02G208100(dist=256304)	intergenic
Spikelet weight (middle)	1-369734353	1A	369734353	T/C	1.27456e-06	TraesCS1A02G208000(dist=35947),TraesCS1A02G208100(dist=256304)	intergenic
Grain weight per spikelet (middle)	1-369734353	1A	369734353	T/C	1.87395e-06	TraesCS1A02G208000(dist=35947),TraesCS1A02G208100(dist=256304)	intergenic
Thousand kernal weight (entire spike)	1-369735135	1A	369735135	A/G	8.38532e-08	TraesCS1A02G208000(dist=36729),TraesCS1A02G208100(dist=255522)	intergenic
Spikelet weight (middle)	1-369735135	1A	369735135	A/G	1.27456e-06	TraesCS1A02G208000(dist=36729),TraesCS1A02G208100(dist=255522)	intergenic
Grain weight per spikelet (middle)	1-369735135	1A	369735135	A/G	1.87395e-06	TraesCS1A02G208000(dist=36729),TraesCS1A02G208100(dist=255522)	intergenic
Thousand kernal weight (entire spike)	1-369735147	1A	369735147	A/G	8.38532e-08	TraesCS1A02G208000(dist=36741),TraesCS1A02G208100(dist=255510)	intergenic
Spikelet weight (middle)	1-369735147	1A	369735147	A/G	1.27456e-06	TraesCS1A02G208000(dist=36741),TraesCS1A02G208100(dist=255510)	intergenic
Grain weight per spikelet (middle)	1-369735147	1A	369735147	A/G	1.87395e-06	TraesCS1A02G208000(dist=36741),TraesCS1A02G208100(dist=255510)	intergenic
Thousand kernal weight (entire spike)	1-369735191	1A	369735191	T/C	8.38532e-08	TraesCS1A02G208000(dist=36785),TraesCS1A02G208100(dist=255466)	intergenic
Spikelet weight (middle)	1-369735191	1A	369735191	T/C	1.27456e-06	TraesCS1A02G208000(dist=36785),TraesCS1A02G208100(dist=255466)	intergenic
Grain weight per spikelet (middle)	1-369735191	1A	369735191	T/C	1.87395e-06	TraesCS1A02G208000(dist=36785),TraesCS1A02G208100(dist=255466)	intergenic
Thousand kernal weight (entire spike)	1-369735420	1A	369735420	T/C	3.76364e-07	TraesCS1A02G208000(dist=37014),TraesCS1A02G208100(dist=255237)	intergenic
Spikelet weight (middle)	1-369735420	1A	369735420	T/C	3.98046e-06	TraesCS1A02G208000(dist=37014),TraesCS1A02G208100(dist=255237)	intergenic
Grain weight per spikelet (middle)	1-369735420	1A	369735420	T/C	5.45286e-06	TraesCS1A02G208000(dist=37014),TraesCS1A02G208100(dist=255237)	intergenic
Thousand kernal weight (entire spike)	1-369735850	1A	369735850	T/C	8.38532e-08	TraesCS1A02G208000(dist=37444),TraesCS1A02G208100(dist=254807)	intergenic
Spikelet weight (middle)	1-369735850	1A	369735850	T/C	1.27456e-06	TraesCS1A02G208000(dist=37444),TraesCS1A02G208100(dist=254807)	intergenic
Grain weight per spikelet (middle)	1-369735850	1A	369735850	T/C	1.87395e-06	TraesCS1A02G208000(dist=37444),TraesCS1A02G208100(dist=254807)	intergenic
Thousand kernal weight (entire spike)	1-369736825	1A	369736825	T/A	8.38532e-08	TraesCS1A02G208000(dist=38419),TraesCS1A02G208100(dist=253832)	intergenic
Spikelet weight (middle)	1-369736825	1A	369736825	T/A	1.27456e-06	TraesCS1A02G208000(dist=38419),TraesCS1A02G208100(dist=253832)	intergenic
Grain weight per spikelet (middle)	1-369736825	1A	369736825	T/A	1.87395e-06	TraesCS1A02G208000(dist=38419),TraesCS1A02G208100(dist=253832)	intergenic
Thousand kernal weight (entire spike)	1-369736832	1A	369736832	G/A	8.38532e-08	TraesCS1A02G208000(dist=38426),TraesCS1A02G208100(dist=253825)	intergenic
Spikelet weight (middle)	1-369736832	1A	369736832	G/A	1.27456e-06	TraesCS1A02G208000(dist=38426),TraesCS1A02G208100(dist=253825)	intergenic
Grain weight per spikelet (middle)	1-369736832	1A	369736832	G/A	1.87395e-06	TraesCS1A02G208000(dist=38426),TraesCS1A02G208100(dist=253825)	intergenic
Thousand kernal weight (entire spike)	1-369736879	1A	369736879	G/C	3.76364e-07	TraesCS1A02G208000(dist=38473),TraesCS1A02G208100(dist=253778)	intergenic
Spikelet weight (middle)	1-369736879	1A	369736879	G/C	3.98046e-06	TraesCS1A02G208000(dist=38473),TraesCS1A02G208100(dist=253778)	intergenic
Grain weight per spikelet (middle)	1-369736879	1A	369736879	G/C	5.45286e-06	TraesCS1A02G208000(dist=38473),TraesCS1A02G208100(dist=253778)	intergenic
Thousand kernal weight (entire spike)	1-369743865	1A	369743865	C/T	3.63246e-07	TraesCS1A02G208000(dist=45459),TraesCS1A02G208100(dist=246792)	intergenic
Spikelet weight (middle)	1-369743865	1A	369743865	C/T	3.41958e-06	TraesCS1A02G208000(dist=45459),TraesCS1A02G208100(dist=246792)	intergenic
Grain weight per spikelet (middle)	1-369743865	1A	369743865	C/T	4.24062e-06	TraesCS1A02G208000(dist=45459),TraesCS1A02G208100(dist=246792)	intergenic
Thousand kernal weight (entire spike)	1-369744345	1A	369744345	T/A	7.39352e-08	TraesCS1A02G208000(dist=45939),TraesCS1A02G208100(dist=246312)	intergenic
Spikelet weight (middle)	1-369744345	1A	369744345	T/A	1.21008e-06	TraesCS1A02G208000(dist=45939),TraesCS1A02G208100(dist=246312)	intergenic
Grain weight per spikelet (middle)	1-369744345	1A	369744345	T/A	1.76638e-06	TraesCS1A02G208000(dist=45939),TraesCS1A02G208100(dist=246312)	intergenic
Thousand kernal weight (middle)	1-369744345	1A	369744345	T/A	9.75621e-06	TraesCS1A02G208000(dist=45939),TraesCS1A02G208100(dist=246312)	intergenic
Thousand kernal weight (entire spike)	1-369744503	1A	369744503	T/C	2.77517e-07	TraesCS1A02G208000(dist=46097),TraesCS1A02G208100(dist=246154)	intergenic
Spikelet weight (middle)	1-369744503	1A	369744503	T/C	6.74461e-06	TraesCS1A02G208000(dist=46097),TraesCS1A02G208100(dist=246154)	intergenic
Grain weight per spikelet (middle)	1-369744503	1A	369744503	T/C	8.55644e-06	TraesCS1A02G208000(dist=46097),TraesCS1A02G208100(dist=246154)	intergenic
Thousand kernal weight (entire spike)	1-369744547	1A	369744547	T/C	2.77517e-07	TraesCS1A02G208000(dist=46141),TraesCS1A02G208100(dist=246110)	intergenic
Spikelet weight (middle)	1-369744547	1A	369744547	T/C	6.74461e-06	TraesCS1A02G208000(dist=46141),TraesCS1A02G208100(dist=246110)	intergenic
Grain weight per spikelet (middle)	1-369744547	1A	369744547	T/C	8.55644e-06	TraesCS1A02G208000(dist=46141),TraesCS1A02G208100(dist=246110)	intergenic
Thousand kernal weight (entire spike)	1-369744698	1A	369744698	G/C	2.77979e-08	TraesCS1A02G208000(dist=46292),TraesCS1A02G208100(dist=245959)	intergenic
Spikelet weight (middle)	1-369744698	1A	369744698	G/C	2.90902e-06	TraesCS1A02G208000(dist=46292),TraesCS1A02G208100(dist=245959)	intergenic
Grain weight per spikelet (middle)	1-369744698	1A	369744698	G/C	4.6105e-06	TraesCS1A02G208000(dist=46292),TraesCS1A02G208100(dist=245959)	intergenic
Thousand kernal weight (entire spike)	1-369744755	1A	369744755	T/C	3.26926e-07	TraesCS1A02G208000(dist=46349),TraesCS1A02G208100(dist=245902)	intergenic
Spikelet weight (middle)	1-369744755	1A	369744755	T/C	3.72298e-06	TraesCS1A02G208000(dist=46349),TraesCS1A02G208100(dist=245902)	intergenic
Grain weight per spikelet (middle)	1-369744755	1A	369744755	T/C	5.12293e-06	TraesCS1A02G208000(dist=46349),TraesCS1A02G208100(dist=245902)	intergenic
Thousand kernal weight (entire spike)	1-369744794	1A	369744794	T/C	7.23087e-08	TraesCS1A02G208000(dist=46388),TraesCS1A02G208100(dist=245863)	intergenic
Spikelet weight (middle)	1-369744794	1A	369744794	T/C	1.18874e-06	TraesCS1A02G208000(dist=46388),TraesCS1A02G208100(dist=245863)	intergenic
Grain weight per spikelet (middle)	1-369744794	1A	369744794	T/C	1.75612e-06	TraesCS1A02G208000(dist=46388),TraesCS1A02G208100(dist=245863)	intergenic
Thousand kernal weight (middle)	1-369744794	1A	369744794	T/C	9.90758e-06	TraesCS1A02G208000(dist=46388),TraesCS1A02G208100(dist=245863)	intergenic
Thousand kernal weight (entire spike)	1-369744905	1A	369744905	A/G	8.12399e-08	TraesCS1A02G208000(dist=46499),TraesCS1A02G208100(dist=245752)	intergenic
Spikelet weight (middle)	1-369744905	1A	369744905	A/G	1.24514e-06	TraesCS1A02G208000(dist=46499),TraesCS1A02G208100(dist=245752)	intergenic
Grain weight per spikelet (middle)	1-369744905	1A	369744905	A/G	1.87488e-06	TraesCS1A02G208000(dist=46499),TraesCS1A02G208100(dist=245752)	intergenic
Thousand kernal weight (entire spike)	1-369745067	1A	369745067	A/G	7.23087e-08	TraesCS1A02G208000(dist=46661),TraesCS1A02G208100(dist=245590)	intergenic
Spikelet weight (middle)	1-369745067	1A	369745067	A/G	1.18874e-06	TraesCS1A02G208000(dist=46661),TraesCS1A02G208100(dist=245590)	intergenic
Grain weight per spikelet (middle)	1-369745067	1A	369745067	A/G	1.75612e-06	TraesCS1A02G208000(dist=46661),TraesCS1A02G208100(dist=245590)	intergenic
Thousand kernal weight (middle)	1-369745067	1A	369745067	A/G	9.90758e-06	TraesCS1A02G208000(dist=46661),TraesCS1A02G208100(dist=245590)	intergenic
Thousand kernal weight (entire spike)	1-369745073	1A	369745073	T/C	7.23087e-08	TraesCS1A02G208000(dist=46667),TraesCS1A02G208100(dist=245584)	intergenic
Spikelet weight (middle)	1-369745073	1A	369745073	T/C	1.18874e-06	TraesCS1A02G208000(dist=46667),TraesCS1A02G208100(dist=245584)	intergenic
Grain weight per spikelet (middle)	1-369745073	1A	369745073	T/C	1.75612e-06	TraesCS1A02G208000(dist=46667),TraesCS1A02G208100(dist=245584)	intergenic
Thousand kernal weight (middle)	1-369745073	1A	369745073	T/C	9.90758e-06	TraesCS1A02G208000(dist=46667),TraesCS1A02G208100(dist=245584)	intergenic
Thousand kernal weight (entire spike)	1-369745173	1A	369745173	T/G	7.23087e-08	TraesCS1A02G208000(dist=46767),TraesCS1A02G208100(dist=245484)	intergenic
Spikelet weight (middle)	1-369745173	1A	369745173	T/G	1.18874e-06	TraesCS1A02G208000(dist=46767),TraesCS1A02G208100(dist=245484)	intergenic
Grain weight per spikelet (middle)	1-369745173	1A	369745173	T/G	1.75612e-06	TraesCS1A02G208000(dist=46767),TraesCS1A02G208100(dist=245484)	intergenic
Thousand kernal weight (middle)	1-369745173	1A	369745173	T/G	9.90758e-06	TraesCS1A02G208000(dist=46767),TraesCS1A02G208100(dist=245484)	intergenic
Thousand kernal weight (entire spike)	1-369745196	1A	369745196	T/C	7.23087e-08	TraesCS1A02G208000(dist=46790),TraesCS1A02G208100(dist=245461)	intergenic
Spikelet weight (middle)	1-369745196	1A	369745196	T/C	1.18874e-06	TraesCS1A02G208000(dist=46790),TraesCS1A02G208100(dist=245461)	intergenic
Grain weight per spikelet (middle)	1-369745196	1A	369745196	T/C	1.75612e-06	TraesCS1A02G208000(dist=46790),TraesCS1A02G208100(dist=245461)	intergenic
Thousand kernal weight (middle)	1-369745196	1A	369745196	T/C	9.90758e-06	TraesCS1A02G208000(dist=46790),TraesCS1A02G208100(dist=245461)	intergenic
Thousand kernal weight (entire spike)	1-369745340	1A	369745340	T/C	7.23087e-08	TraesCS1A02G208000(dist=46934),TraesCS1A02G208100(dist=245317)	intergenic
Spikelet weight (middle)	1-369745340	1A	369745340	T/C	1.18874e-06	TraesCS1A02G208000(dist=46934),TraesCS1A02G208100(dist=245317)	intergenic
Grain weight per spikelet (middle)	1-369745340	1A	369745340	T/C	1.75612e-06	TraesCS1A02G208000(dist=46934),TraesCS1A02G208100(dist=245317)	intergenic
Thousand kernal weight (middle)	1-369745340	1A	369745340	T/C	9.90758e-06	TraesCS1A02G208000(dist=46934),TraesCS1A02G208100(dist=245317)	intergenic
Thousand kernal weight (entire spike)	1-369745680	1A	369745680	G/C	7.23087e-08	TraesCS1A02G208000(dist=47274),TraesCS1A02G208100(dist=244977)	intergenic
Spikelet weight (middle)	1-369745680	1A	369745680	G/C	1.18874e-06	TraesCS1A02G208000(dist=47274),TraesCS1A02G208100(dist=244977)	intergenic
Grain weight per spikelet (middle)	1-369745680	1A	369745680	G/C	1.75612e-06	TraesCS1A02G208000(dist=47274),TraesCS1A02G208100(dist=244977)	intergenic
Thousand kernal weight (middle)	1-369745680	1A	369745680	G/C	9.90758e-06	TraesCS1A02G208000(dist=47274),TraesCS1A02G208100(dist=244977)	intergenic
Thousand kernal weight (entire spike)	1-369745877	1A	369745877	A/G	3.26926e-07	TraesCS1A02G208000(dist=47471),TraesCS1A02G208100(dist=244780)	intergenic
Spikelet weight (middle)	1-369745877	1A	369745877	A/G	3.72298e-06	TraesCS1A02G208000(dist=47471),TraesCS1A02G208100(dist=244780)	intergenic
Grain weight per spikelet (middle)	1-369745877	1A	369745877	A/G	5.12293e-06	TraesCS1A02G208000(dist=47471),TraesCS1A02G208100(dist=244780)	intergenic
Thousand kernal weight (entire spike)	1-369746177	1A	369746177	A/G	6.4058e-08	TraesCS1A02G208000(dist=47771),TraesCS1A02G208100(dist=244480)	intergenic
Spikelet weight (middle)	1-369746177	1A	369746177	A/G	4.90817e-07	TraesCS1A02G208000(dist=47771),TraesCS1A02G208100(dist=244480)	intergenic
Grain weight per spikelet (middle)	1-369746177	1A	369746177	A/G	6.86141e-07	TraesCS1A02G208000(dist=47771),TraesCS1A02G208100(dist=244480)	intergenic
Thousand kernal weight (middle)	1-369746177	1A	369746177	A/G	8.47367e-06	TraesCS1A02G208000(dist=47771),TraesCS1A02G208100(dist=244480)	intergenic
Thousand kernal weight (entire spike)	1-369746276	1A	369746276	T/C	2.77517e-07	TraesCS1A02G208000(dist=47870),TraesCS1A02G208100(dist=244381)	intergenic
Spikelet weight (middle)	1-369746276	1A	369746276	T/C	6.74461e-06	TraesCS1A02G208000(dist=47870),TraesCS1A02G208100(dist=244381)	intergenic
Grain weight per spikelet (middle)	1-369746276	1A	369746276	T/C	8.55644e-06	TraesCS1A02G208000(dist=47870),TraesCS1A02G208100(dist=244381)	intergenic
Thousand kernal weight (entire spike)	1-369746360	1A	369746360	T/C	7.23087e-08	TraesCS1A02G208000(dist=47954),TraesCS1A02G208100(dist=244297)	intergenic
Spikelet weight (middle)	1-369746360	1A	369746360	T/C	1.18874e-06	TraesCS1A02G208000(dist=47954),TraesCS1A02G208100(dist=244297)	intergenic
Grain weight per spikelet (middle)	1-369746360	1A	369746360	T/C	1.75612e-06	TraesCS1A02G208000(dist=47954),TraesCS1A02G208100(dist=244297)	intergenic
Thousand kernal weight (middle)	1-369746360	1A	369746360	T/C	9.90758e-06	TraesCS1A02G208000(dist=47954),TraesCS1A02G208100(dist=244297)	intergenic
Thousand kernal weight (entire spike)	1-369746909	1A	369746909	A/G	2.77517e-07	TraesCS1A02G208000(dist=48503),TraesCS1A02G208100(dist=243748)	intergenic
Spikelet weight (middle)	1-369746909	1A	369746909	A/G	6.74461e-06	TraesCS1A02G208000(dist=48503),TraesCS1A02G208100(dist=243748)	intergenic
Grain weight per spikelet (middle)	1-369746909	1A	369746909	A/G	8.55644e-06	TraesCS1A02G208000(dist=48503),TraesCS1A02G208100(dist=243748)	intergenic
Thousand kernal weight (entire spike)	1-369747035	1A	369747035	T/C	7.23087e-08	TraesCS1A02G208000(dist=48629),TraesCS1A02G208100(dist=243622)	intergenic
Spikelet weight (middle)	1-369747035	1A	369747035	T/C	1.18874e-06	TraesCS1A02G208000(dist=48629),TraesCS1A02G208100(dist=243622)	intergenic
Grain weight per spikelet (middle)	1-369747035	1A	369747035	T/C	1.75612e-06	TraesCS1A02G208000(dist=48629),TraesCS1A02G208100(dist=243622)	intergenic
Thousand kernal weight (middle)	1-369747035	1A	369747035	T/C	9.90758e-06	TraesCS1A02G208000(dist=48629),TraesCS1A02G208100(dist=243622)	intergenic
Thousand kernal weight (entire spike)	1-369747579	1A	369747579	A/G	7.23087e-08	TraesCS1A02G208000(dist=49173),TraesCS1A02G208100(dist=243078)	intergenic
Spikelet weight (middle)	1-369747579	1A	369747579	A/G	1.18874e-06	TraesCS1A02G208000(dist=49173),TraesCS1A02G208100(dist=243078)	intergenic
Grain weight per spikelet (middle)	1-369747579	1A	369747579	A/G	1.75612e-06	TraesCS1A02G208000(dist=49173),TraesCS1A02G208100(dist=243078)	intergenic
Thousand kernal weight (middle)	1-369747579	1A	369747579	A/G	9.90758e-06	TraesCS1A02G208000(dist=49173),TraesCS1A02G208100(dist=243078)	intergenic
Thousand kernal weight (entire spike)	1-369747590	1A	369747590	A/C	7.23087e-08	TraesCS1A02G208000(dist=49184),TraesCS1A02G208100(dist=243067)	intergenic
Spikelet weight (middle)	1-369747590	1A	369747590	A/C	1.18874e-06	TraesCS1A02G208000(dist=49184),TraesCS1A02G208100(dist=243067)	intergenic
Grain weight per spikelet (middle)	1-369747590	1A	369747590	A/C	1.75612e-06	TraesCS1A02G208000(dist=49184),TraesCS1A02G208100(dist=243067)	intergenic
Thousand kernal weight (middle)	1-369747590	1A	369747590	A/C	9.90758e-06	TraesCS1A02G208000(dist=49184),TraesCS1A02G208100(dist=243067)	intergenic
Thousand kernal weight (entire spike)	1-369748152	1A	369748152	T/C	7.48557e-08	TraesCS1A02G208000(dist=49746),TraesCS1A02G208100(dist=242505)	intergenic
Spikelet weight (middle)	1-369748152	1A	369748152	T/C	1.16132e-06	TraesCS1A02G208000(dist=49746),TraesCS1A02G208100(dist=242505)	intergenic
Grain weight per spikelet (middle)	1-369748152	1A	369748152	T/C	1.68579e-06	TraesCS1A02G208000(dist=49746),TraesCS1A02G208100(dist=242505)	intergenic
Thousand kernal weight (entire spike)	1-369748264	1A	369748264	A/G	2.6115e-07	TraesCS1A02G208000(dist=49858),TraesCS1A02G208100(dist=242393)	intergenic
Thousand kernal weight (entire spike)	1-369748312	1A	369748312	T/C	2.31346e-06	TraesCS1A02G208000(dist=49906),TraesCS1A02G208100(dist=242345)	intergenic
Thousand kernal weight (entire spike)	1-369748326	1A	369748326	T/C	2.31346e-06	TraesCS1A02G208000(dist=49920),TraesCS1A02G208100(dist=242331)	intergenic
Thousand kernal weight (entire spike)	1-369748341	1A	369748341	A/G	2.31346e-06	TraesCS1A02G208000(dist=49935),TraesCS1A02G208100(dist=242316)	intergenic
Thousand kernal weight (entire spike)	1-369748355	1A	369748355	T/C	1.07616e-06	TraesCS1A02G208000(dist=49949),TraesCS1A02G208100(dist=242302)	intergenic
Thousand kernal weight (entire spike)	1-369748389	1A	369748389	A/G	2.77517e-07	TraesCS1A02G208000(dist=49983),TraesCS1A02G208100(dist=242268)	intergenic
Spikelet weight (middle)	1-369748389	1A	369748389	A/G	6.74461e-06	TraesCS1A02G208000(dist=49983),TraesCS1A02G208100(dist=242268)	intergenic
Grain weight per spikelet (middle)	1-369748389	1A	369748389	A/G	8.55644e-06	TraesCS1A02G208000(dist=49983),TraesCS1A02G208100(dist=242268)	intergenic
Thousand kernal weight (entire spike)	1-369749724	1A	369749724	G/A	3.26926e-07	TraesCS1A02G208000(dist=51318),TraesCS1A02G208100(dist=240933)	intergenic
Spikelet weight (middle)	1-369749724	1A	369749724	G/A	3.72298e-06	TraesCS1A02G208000(dist=51318),TraesCS1A02G208100(dist=240933)	intergenic
Grain weight per spikelet (middle)	1-369749724	1A	369749724	G/A	5.12293e-06	TraesCS1A02G208000(dist=51318),TraesCS1A02G208100(dist=240933)	intergenic
Thousand kernal weight (entire spike)	1-369750061	1A	369750061	T/C	2.77517e-07	TraesCS1A02G208000(dist=51655),TraesCS1A02G208100(dist=240596)	intergenic
Spikelet weight (middle)	1-369750061	1A	369750061	T/C	6.74461e-06	TraesCS1A02G208000(dist=51655),TraesCS1A02G208100(dist=240596)	intergenic
Grain weight per spikelet (middle)	1-369750061	1A	369750061	T/C	8.55644e-06	TraesCS1A02G208000(dist=51655),TraesCS1A02G208100(dist=240596)	intergenic
Thousand kernal weight (entire spike)	1-369750461	1A	369750461	C/G	6.77069e-08	TraesCS1A02G208000(dist=52055),TraesCS1A02G208100(dist=240196)	intergenic
Spikelet weight (middle)	1-369750461	1A	369750461	C/G	1.10296e-06	TraesCS1A02G208000(dist=52055),TraesCS1A02G208100(dist=240196)	intergenic
Grain weight per spikelet (middle)	1-369750461	1A	369750461	C/G	1.66216e-06	TraesCS1A02G208000(dist=52055),TraesCS1A02G208100(dist=240196)	intergenic
Thousand kernal weight (middle)	1-369750461	1A	369750461	C/G	8.95593e-06	TraesCS1A02G208000(dist=52055),TraesCS1A02G208100(dist=240196)	intergenic
Thousand kernal weight (entire spike)	1-369750635	1A	369750635	T/C	7.23087e-08	TraesCS1A02G208000(dist=52229),TraesCS1A02G208100(dist=240022)	intergenic
Spikelet weight (middle)	1-369750635	1A	369750635	T/C	1.18874e-06	TraesCS1A02G208000(dist=52229),TraesCS1A02G208100(dist=240022)	intergenic
Grain weight per spikelet (middle)	1-369750635	1A	369750635	T/C	1.75612e-06	TraesCS1A02G208000(dist=52229),TraesCS1A02G208100(dist=240022)	intergenic
Thousand kernal weight (middle)	1-369750635	1A	369750635	T/C	9.90758e-06	TraesCS1A02G208000(dist=52229),TraesCS1A02G208100(dist=240022)	intergenic
Thousand kernal weight (entire spike)	1-369750665	1A	369750665	G/C	7.23087e-08	TraesCS1A02G208000(dist=52259),TraesCS1A02G208100(dist=239992)	intergenic
Spikelet weight (middle)	1-369750665	1A	369750665	G/C	1.18874e-06	TraesCS1A02G208000(dist=52259),TraesCS1A02G208100(dist=239992)	intergenic
Grain weight per spikelet (middle)	1-369750665	1A	369750665	G/C	1.75612e-06	TraesCS1A02G208000(dist=52259),TraesCS1A02G208100(dist=239992)	intergenic
Thousand kernal weight (middle)	1-369750665	1A	369750665	G/C	9.90758e-06	TraesCS1A02G208000(dist=52259),TraesCS1A02G208100(dist=239992)	intergenic
Thousand kernal weight (entire spike)	1-369750716	1A	369750716	T/C	7.23087e-08	TraesCS1A02G208000(dist=52310),TraesCS1A02G208100(dist=239941)	intergenic
Spikelet weight (middle)	1-369750716	1A	369750716	T/C	1.18874e-06	TraesCS1A02G208000(dist=52310),TraesCS1A02G208100(dist=239941)	intergenic
Grain weight per spikelet (middle)	1-369750716	1A	369750716	T/C	1.75612e-06	TraesCS1A02G208000(dist=52310),TraesCS1A02G208100(dist=239941)	intergenic
Thousand kernal weight (middle)	1-369750716	1A	369750716	T/C	9.90758e-06	TraesCS1A02G208000(dist=52310),TraesCS1A02G208100(dist=239941)	intergenic
Thousand kernal weight (entire spike)	1-369750980	1A	369750980	A/C	2.77517e-07	TraesCS1A02G208000(dist=52574),TraesCS1A02G208100(dist=239677)	intergenic
Spikelet weight (middle)	1-369750980	1A	369750980	A/C	6.74461e-06	TraesCS1A02G208000(dist=52574),TraesCS1A02G208100(dist=239677)	intergenic
Grain weight per spikelet (middle)	1-369750980	1A	369750980	A/C	8.55644e-06	TraesCS1A02G208000(dist=52574),TraesCS1A02G208100(dist=239677)	intergenic
Thousand kernal weight (entire spike)	1-369751033	1A	369751033	T/C	2.77517e-07	TraesCS1A02G208000(dist=52627),TraesCS1A02G208100(dist=239624)	intergenic
Spikelet weight (middle)	1-369751033	1A	369751033	T/C	6.74461e-06	TraesCS1A02G208000(dist=52627),TraesCS1A02G208100(dist=239624)	intergenic
Grain weight per spikelet (middle)	1-369751033	1A	369751033	T/C	8.55644e-06	TraesCS1A02G208000(dist=52627),TraesCS1A02G208100(dist=239624)	intergenic
Thousand kernal weight (entire spike)	1-369751316	1A	369751316	A/G	7.23087e-08	TraesCS1A02G208000(dist=52910),TraesCS1A02G208100(dist=239341)	intergenic
Spikelet weight (middle)	1-369751316	1A	369751316	A/G	1.18874e-06	TraesCS1A02G208000(dist=52910),TraesCS1A02G208100(dist=239341)	intergenic
Grain weight per spikelet (middle)	1-369751316	1A	369751316	A/G	1.75612e-06	TraesCS1A02G208000(dist=52910),TraesCS1A02G208100(dist=239341)	intergenic
Thousand kernal weight (middle)	1-369751316	1A	369751316	A/G	9.90758e-06	TraesCS1A02G208000(dist=52910),TraesCS1A02G208100(dist=239341)	intergenic
Thousand kernal weight (entire spike)	1-369751397	1A	369751397	A/G	7.23087e-08	TraesCS1A02G208000(dist=52991),TraesCS1A02G208100(dist=239260)	intergenic
Spikelet weight (middle)	1-369751397	1A	369751397	A/G	1.18874e-06	TraesCS1A02G208000(dist=52991),TraesCS1A02G208100(dist=239260)	intergenic
Grain weight per spikelet (middle)	1-369751397	1A	369751397	A/G	1.75612e-06	TraesCS1A02G208000(dist=52991),TraesCS1A02G208100(dist=239260)	intergenic
Thousand kernal weight (middle)	1-369751397	1A	369751397	A/G	9.90758e-06	TraesCS1A02G208000(dist=52991),TraesCS1A02G208100(dist=239260)	intergenic
Thousand kernal weight (entire spike)	1-369751786	1A	369751786	A/G	3.16511e-07	TraesCS1A02G208000(dist=53380),TraesCS1A02G208100(dist=238871)	intergenic
Spikelet weight (middle)	1-369751786	1A	369751786	A/G	7.35341e-06	TraesCS1A02G208000(dist=53380),TraesCS1A02G208100(dist=238871)	intergenic
Grain weight per spikelet (middle)	1-369751786	1A	369751786	A/G	9.34811e-06	TraesCS1A02G208000(dist=53380),TraesCS1A02G208100(dist=238871)	intergenic
Thousand kernal weight (entire spike)	1-369753456	1A	369753456	A/C	4.81575e-07	TraesCS1A02G208000(dist=55050),TraesCS1A02G208100(dist=237201)	intergenic
Thousand kernal weight (entire spike)	1-369753699	1A	369753699	G/A	2.77517e-07	TraesCS1A02G208000(dist=55293),TraesCS1A02G208100(dist=236958)	intergenic
Spikelet weight (middle)	1-369753699	1A	369753699	G/A	6.74461e-06	TraesCS1A02G208000(dist=55293),TraesCS1A02G208100(dist=236958)	intergenic
Grain weight per spikelet (middle)	1-369753699	1A	369753699	G/A	8.55644e-06	TraesCS1A02G208000(dist=55293),TraesCS1A02G208100(dist=236958)	intergenic
Thousand kernal weight (entire spike)	1-369754069	1A	369754069	T/C	4.50302e-07	TraesCS1A02G208000(dist=55663),TraesCS1A02G208100(dist=236588)	intergenic
Spikelet weight (middle)	1-369754069	1A	369754069	T/C	4.67769e-06	TraesCS1A02G208000(dist=55663),TraesCS1A02G208100(dist=236588)	intergenic
Grain weight per spikelet (middle)	1-369754069	1A	369754069	T/C	6.53092e-06	TraesCS1A02G208000(dist=55663),TraesCS1A02G208100(dist=236588)	intergenic
Thousand kernal weight (entire spike)	1-369756459	1A	369756459	G/A	9.77476e-07	TraesCS1A02G208000(dist=58053),TraesCS1A02G208100(dist=234198)	intergenic
Thousand kernal weight (entire spike)	1-369756501	1A	369756501	A/G	1.07616e-06	TraesCS1A02G208000(dist=58095),TraesCS1A02G208100(dist=234156)	intergenic
Thousand kernal weight (entire spike)	1-369757504	1A	369757504	G/A	3.26926e-07	TraesCS1A02G208000(dist=59098),TraesCS1A02G208100(dist=233153)	intergenic
Spikelet weight (middle)	1-369757504	1A	369757504	G/A	3.72298e-06	TraesCS1A02G208000(dist=59098),TraesCS1A02G208100(dist=233153)	intergenic
Grain weight per spikelet (middle)	1-369757504	1A	369757504	G/A	5.12293e-06	TraesCS1A02G208000(dist=59098),TraesCS1A02G208100(dist=233153)	intergenic
Thousand kernal weight (entire spike)	1-369757563	1A	369757563	A/G	1.07616e-06	TraesCS1A02G208000(dist=59157),TraesCS1A02G208100(dist=233094)	intergenic
Thousand kernal weight (entire spike)	1-369757749	1A	369757749	T/G	3.26926e-07	TraesCS1A02G208000(dist=59343),TraesCS1A02G208100(dist=232908)	intergenic
Spikelet weight (middle)	1-369757749	1A	369757749	T/G	3.72298e-06	TraesCS1A02G208000(dist=59343),TraesCS1A02G208100(dist=232908)	intergenic
Grain weight per spikelet (middle)	1-369757749	1A	369757749	T/G	5.12293e-06	TraesCS1A02G208000(dist=59343),TraesCS1A02G208100(dist=232908)	intergenic
Thousand kernal weight (entire spike)	1-369758101	1A	369758101	C/T	2.77517e-07	TraesCS1A02G208000(dist=59695),TraesCS1A02G208100(dist=232556)	intergenic
Spikelet weight (middle)	1-369758101	1A	369758101	C/T	6.74461e-06	TraesCS1A02G208000(dist=59695),TraesCS1A02G208100(dist=232556)	intergenic
Grain weight per spikelet (middle)	1-369758101	1A	369758101	C/T	8.55644e-06	TraesCS1A02G208000(dist=59695),TraesCS1A02G208100(dist=232556)	intergenic
Thousand kernal weight (entire spike)	1-369758178	1A	369758178	A/G	2.77517e-07	TraesCS1A02G208000(dist=59772),TraesCS1A02G208100(dist=232479)	intergenic
Spikelet weight (middle)	1-369758178	1A	369758178	A/G	6.74461e-06	TraesCS1A02G208000(dist=59772),TraesCS1A02G208100(dist=232479)	intergenic
Grain weight per spikelet (middle)	1-369758178	1A	369758178	A/G	8.55644e-06	TraesCS1A02G208000(dist=59772),TraesCS1A02G208100(dist=232479)	intergenic
Thousand kernal weight (entire spike)	1-369758435	1A	369758435	G/A	3.26926e-07	TraesCS1A02G208000(dist=60029),TraesCS1A02G208100(dist=232222)	intergenic
Spikelet weight (middle)	1-369758435	1A	369758435	G/A	3.72298e-06	TraesCS1A02G208000(dist=60029),TraesCS1A02G208100(dist=232222)	intergenic
Grain weight per spikelet (middle)	1-369758435	1A	369758435	G/A	5.12293e-06	TraesCS1A02G208000(dist=60029),TraesCS1A02G208100(dist=232222)	intergenic
Thousand kernal weight (entire spike)	1-369758868	1A	369758868	G/A	7.23087e-08	TraesCS1A02G208000(dist=60462),TraesCS1A02G208100(dist=231789)	intergenic
Spikelet weight (middle)	1-369758868	1A	369758868	G/A	1.18874e-06	TraesCS1A02G208000(dist=60462),TraesCS1A02G208100(dist=231789)	intergenic
Grain weight per spikelet (middle)	1-369758868	1A	369758868	G/A	1.75612e-06	TraesCS1A02G208000(dist=60462),TraesCS1A02G208100(dist=231789)	intergenic
Thousand kernal weight (middle)	1-369758868	1A	369758868	G/A	9.90758e-06	TraesCS1A02G208000(dist=60462),TraesCS1A02G208100(dist=231789)	intergenic
Thousand kernal weight (entire spike)	1-369759080	1A	369759080	C/G	3.10738e-07	TraesCS1A02G208000(dist=60674),TraesCS1A02G208100(dist=231577)	intergenic
Spikelet weight (middle)	1-369759080	1A	369759080	C/G	7.05194e-06	TraesCS1A02G208000(dist=60674),TraesCS1A02G208100(dist=231577)	intergenic
Grain weight per spikelet (middle)	1-369759080	1A	369759080	C/G	9.10843e-06	TraesCS1A02G208000(dist=60674),TraesCS1A02G208100(dist=231577)	intergenic
Thousand kernal weight (entire spike)	1-369764869	1A	369764869	C/G	2.52756e-07	TraesCS1A02G208000(dist=66463),TraesCS1A02G208100(dist=225788)	intergenic
Spikelet weight (middle)	1-369764869	1A	369764869	C/G	5.54056e-06	TraesCS1A02G208000(dist=66463),TraesCS1A02G208100(dist=225788)	intergenic
Grain weight per spikelet (middle)	1-369764869	1A	369764869	C/G	6.6624e-06	TraesCS1A02G208000(dist=66463),TraesCS1A02G208100(dist=225788)	intergenic
Thousand kernal weight (entire spike)	1-369768132	1A	369768132	A/G	6.10486e-08	TraesCS1A02G208000(dist=69726),TraesCS1A02G208100(dist=222525)	intergenic
Spikelet weight (middle)	1-369768132	1A	369768132	A/G	2.08079e-06	TraesCS1A02G208000(dist=69726),TraesCS1A02G208100(dist=222525)	intergenic
Grain weight per spikelet (middle)	1-369768132	1A	369768132	A/G	3.15787e-06	TraesCS1A02G208000(dist=69726),TraesCS1A02G208100(dist=222525)	intergenic
Thousand kernal weight (middle)	1-369768132	1A	369768132	A/G	7.18791e-06	TraesCS1A02G208000(dist=69726),TraesCS1A02G208100(dist=222525)	intergenic
Thousand kernal weight (entire spike)	1-369770489	1A	369770489	A/G	3.26926e-07	TraesCS1A02G208000(dist=72083),TraesCS1A02G208100(dist=220168)	intergenic
Spikelet weight (middle)	1-369770489	1A	369770489	A/G	3.72298e-06	TraesCS1A02G208000(dist=72083),TraesCS1A02G208100(dist=220168)	intergenic
Grain weight per spikelet (middle)	1-369770489	1A	369770489	A/G	5.12293e-06	TraesCS1A02G208000(dist=72083),TraesCS1A02G208100(dist=220168)	intergenic
Thousand kernal weight (entire spike)	1-369772248	1A	369772248	T/G	3.26926e-07	TraesCS1A02G208000(dist=73842),TraesCS1A02G208100(dist=218409)	intergenic
Spikelet weight (middle)	1-369772248	1A	369772248	T/G	3.72298e-06	TraesCS1A02G208000(dist=73842),TraesCS1A02G208100(dist=218409)	intergenic
Grain weight per spikelet (middle)	1-369772248	1A	369772248	T/G	5.12293e-06	TraesCS1A02G208000(dist=73842),TraesCS1A02G208100(dist=218409)	intergenic
Thousand kernal weight (entire spike)	1-369772266	1A	369772266	C/T	6.36693e-06	TraesCS1A02G208000(dist=73860),TraesCS1A02G208100(dist=218391)	intergenic
Thousand kernal weight (entire spike)	1-369772323	1A	369772323	T/C	1.81729e-06	TraesCS1A02G208000(dist=73917),TraesCS1A02G208100(dist=218334)	intergenic
Thousand kernal weight (entire spike)	1-369772466	1A	369772466	T/C	1.07616e-06	TraesCS1A02G208000(dist=74060),TraesCS1A02G208100(dist=218191)	intergenic
Thousand kernal weight (entire spike)	1-369772745	1A	369772745	G/C	5.86134e-07	TraesCS1A02G208000(dist=74339),TraesCS1A02G208100(dist=217912)	intergenic
Thousand kernal weight (entire spike)	1-369772757	1A	369772757	G/C	5.86134e-07	TraesCS1A02G208000(dist=74351),TraesCS1A02G208100(dist=217900)	intergenic
Thousand kernal weight (entire spike)	1-369772915	1A	369772915	A/C	2.77517e-07	TraesCS1A02G208000(dist=74509),TraesCS1A02G208100(dist=217742)	intergenic
Spikelet weight (middle)	1-369772915	1A	369772915	A/C	6.74461e-06	TraesCS1A02G208000(dist=74509),TraesCS1A02G208100(dist=217742)	intergenic
Grain weight per spikelet (middle)	1-369772915	1A	369772915	A/C	8.55644e-06	TraesCS1A02G208000(dist=74509),TraesCS1A02G208100(dist=217742)	intergenic
Thousand kernal weight (entire spike)	1-369772981	1A	369772981	A/G	2.77517e-07	TraesCS1A02G208000(dist=74575),TraesCS1A02G208100(dist=217676)	intergenic
Spikelet weight (middle)	1-369772981	1A	369772981	A/G	6.74461e-06	TraesCS1A02G208000(dist=74575),TraesCS1A02G208100(dist=217676)	intergenic
Grain weight per spikelet (middle)	1-369772981	1A	369772981	A/G	8.55644e-06	TraesCS1A02G208000(dist=74575),TraesCS1A02G208100(dist=217676)	intergenic
Thousand kernal weight (entire spike)	1-369773403	1A	369773403	T/C	2.77517e-07	TraesCS1A02G208000(dist=74997),TraesCS1A02G208100(dist=217254)	intergenic
Spikelet weight (middle)	1-369773403	1A	369773403	T/C	6.74461e-06	TraesCS1A02G208000(dist=74997),TraesCS1A02G208100(dist=217254)	intergenic
Grain weight per spikelet (middle)	1-369773403	1A	369773403	T/C	8.55644e-06	TraesCS1A02G208000(dist=74997),TraesCS1A02G208100(dist=217254)	intergenic
Thousand kernal weight (entire spike)	1-369773901	1A	369773901	C/T	3.08035e-06	TraesCS1A02G208000(dist=75495),TraesCS1A02G208100(dist=216756)	intergenic
Thousand kernal weight (entire spike)	1-369775305	1A	369775305	T/C	7.23087e-08	TraesCS1A02G208000(dist=76899),TraesCS1A02G208100(dist=215352)	intergenic
Spikelet weight (middle)	1-369775305	1A	369775305	T/C	1.18874e-06	TraesCS1A02G208000(dist=76899),TraesCS1A02G208100(dist=215352)	intergenic
Grain weight per spikelet (middle)	1-369775305	1A	369775305	T/C	1.75612e-06	TraesCS1A02G208000(dist=76899),TraesCS1A02G208100(dist=215352)	intergenic
Thousand kernal weight (middle)	1-369775305	1A	369775305	T/C	9.90758e-06	TraesCS1A02G208000(dist=76899),TraesCS1A02G208100(dist=215352)	intergenic
Thousand kernal weight (entire spike)	1-369776020	1A	369776020	A/G	2.77517e-07	TraesCS1A02G208000(dist=77614),TraesCS1A02G208100(dist=214637)	intergenic
Spikelet weight (middle)	1-369776020	1A	369776020	A/G	6.74461e-06	TraesCS1A02G208000(dist=77614),TraesCS1A02G208100(dist=214637)	intergenic
Grain weight per spikelet (middle)	1-369776020	1A	369776020	A/G	8.55644e-06	TraesCS1A02G208000(dist=77614),TraesCS1A02G208100(dist=214637)	intergenic
Thousand kernal weight (entire spike)	1-369776069	1A	369776069	T/C	2.77517e-07	TraesCS1A02G208000(dist=77663),TraesCS1A02G208100(dist=214588)	intergenic
Spikelet weight (middle)	1-369776069	1A	369776069	T/C	6.74461e-06	TraesCS1A02G208000(dist=77663),TraesCS1A02G208100(dist=214588)	intergenic
Grain weight per spikelet (middle)	1-369776069	1A	369776069	T/C	8.55644e-06	TraesCS1A02G208000(dist=77663),TraesCS1A02G208100(dist=214588)	intergenic
Thousand kernal weight (entire spike)	1-369776212	1A	369776212	G/T	2.77517e-07	TraesCS1A02G208000(dist=77806),TraesCS1A02G208100(dist=214445)	intergenic
Spikelet weight (middle)	1-369776212	1A	369776212	G/T	6.74461e-06	TraesCS1A02G208000(dist=77806),TraesCS1A02G208100(dist=214445)	intergenic
Grain weight per spikelet (middle)	1-369776212	1A	369776212	G/T	8.55644e-06	TraesCS1A02G208000(dist=77806),TraesCS1A02G208100(dist=214445)	intergenic
Thousand kernal weight (entire spike)	1-369776221	1A	369776221	T/C	2.77517e-07	TraesCS1A02G208000(dist=77815),TraesCS1A02G208100(dist=214436)	intergenic
Spikelet weight (middle)	1-369776221	1A	369776221	T/C	6.74461e-06	TraesCS1A02G208000(dist=77815),TraesCS1A02G208100(dist=214436)	intergenic
Grain weight per spikelet (middle)	1-369776221	1A	369776221	T/C	8.55644e-06	TraesCS1A02G208000(dist=77815),TraesCS1A02G208100(dist=214436)	intergenic
Thousand kernal weight (entire spike)	1-369776775	1A	369776775	A/C	3.26926e-07	TraesCS1A02G208000(dist=78369),TraesCS1A02G208100(dist=213882)	intergenic
Spikelet weight (middle)	1-369776775	1A	369776775	A/C	3.72298e-06	TraesCS1A02G208000(dist=78369),TraesCS1A02G208100(dist=213882)	intergenic
Grain weight per spikelet (middle)	1-369776775	1A	369776775	A/C	5.12293e-06	TraesCS1A02G208000(dist=78369),TraesCS1A02G208100(dist=213882)	intergenic
Thousand kernal weight (entire spike)	1-369777192	1A	369777192	T/C	7.23087e-08	TraesCS1A02G208000(dist=78786),TraesCS1A02G208100(dist=213465)	intergenic
Spikelet weight (middle)	1-369777192	1A	369777192	T/C	1.18874e-06	TraesCS1A02G208000(dist=78786),TraesCS1A02G208100(dist=213465)	intergenic
Grain weight per spikelet (middle)	1-369777192	1A	369777192	T/C	1.75612e-06	TraesCS1A02G208000(dist=78786),TraesCS1A02G208100(dist=213465)	intergenic
Thousand kernal weight (middle)	1-369777192	1A	369777192	T/C	9.90758e-06	TraesCS1A02G208000(dist=78786),TraesCS1A02G208100(dist=213465)	intergenic
Thousand kernal weight (entire spike)	1-369777478	1A	369777478	A/G	7.23087e-08	TraesCS1A02G208000(dist=79072),TraesCS1A02G208100(dist=213179)	intergenic
Spikelet weight (middle)	1-369777478	1A	369777478	A/G	1.18874e-06	TraesCS1A02G208000(dist=79072),TraesCS1A02G208100(dist=213179)	intergenic
Grain weight per spikelet (middle)	1-369777478	1A	369777478	A/G	1.75612e-06	TraesCS1A02G208000(dist=79072),TraesCS1A02G208100(dist=213179)	intergenic
Thousand kernal weight (middle)	1-369777478	1A	369777478	A/G	9.90758e-06	TraesCS1A02G208000(dist=79072),TraesCS1A02G208100(dist=213179)	intergenic
Thousand kernal weight (entire spike)	1-369777864	1A	369777864	T/C	7.23087e-08	TraesCS1A02G208000(dist=79458),TraesCS1A02G208100(dist=212793)	intergenic
Spikelet weight (middle)	1-369777864	1A	369777864	T/C	1.18874e-06	TraesCS1A02G208000(dist=79458),TraesCS1A02G208100(dist=212793)	intergenic
Grain weight per spikelet (middle)	1-369777864	1A	369777864	T/C	1.75612e-06	TraesCS1A02G208000(dist=79458),TraesCS1A02G208100(dist=212793)	intergenic
Thousand kernal weight (middle)	1-369777864	1A	369777864	T/C	9.90758e-06	TraesCS1A02G208000(dist=79458),TraesCS1A02G208100(dist=212793)	intergenic
Spikelet weight (middle)	1-369778135	1A	369778135	C/G	8.14012e-06	TraesCS1A02G208000(dist=79729),TraesCS1A02G208100(dist=212522)	intergenic
Grain weight per spikelet (middle)	1-369778135	1A	369778135	C/G	9.62615e-06	TraesCS1A02G208000(dist=79729),TraesCS1A02G208100(dist=212522)	intergenic
Thousand kernal weight (entire spike)	1-369778509	1A	369778509	A/G	8.87883e-06	TraesCS1A02G208000(dist=80103),TraesCS1A02G208100(dist=212148)	intergenic
Thousand kernal weight (entire spike)	1-369778787	1A	369778787	T/C	8.61128e-08	TraesCS1A02G208000(dist=80381),TraesCS1A02G208100(dist=211870)	intergenic
Spikelet weight (middle)	1-369778787	1A	369778787	T/C	1.22939e-06	TraesCS1A02G208000(dist=80381),TraesCS1A02G208100(dist=211870)	intergenic
Grain weight per spikelet (middle)	1-369778787	1A	369778787	T/C	2.03784e-06	TraesCS1A02G208000(dist=80381),TraesCS1A02G208100(dist=211870)	intergenic
Thousand kernal weight (entire spike)	1-369778844	1A	369778844	T/C	7.23087e-08	TraesCS1A02G208000(dist=80438),TraesCS1A02G208100(dist=211813)	intergenic
Spikelet weight (middle)	1-369778844	1A	369778844	T/C	1.18874e-06	TraesCS1A02G208000(dist=80438),TraesCS1A02G208100(dist=211813)	intergenic
Grain weight per spikelet (middle)	1-369778844	1A	369778844	T/C	1.75612e-06	TraesCS1A02G208000(dist=80438),TraesCS1A02G208100(dist=211813)	intergenic
Thousand kernal weight (middle)	1-369778844	1A	369778844	T/C	9.90758e-06	TraesCS1A02G208000(dist=80438),TraesCS1A02G208100(dist=211813)	intergenic
Thousand kernal weight (entire spike)	1-369779040	1A	369779040	G/A	6.82295e-08	TraesCS1A02G208000(dist=80634),TraesCS1A02G208100(dist=211617)	intergenic
Spikelet weight (middle)	1-369779040	1A	369779040	G/A	1.14626e-06	TraesCS1A02G208000(dist=80634),TraesCS1A02G208100(dist=211617)	intergenic
Grain weight per spikelet (middle)	1-369779040	1A	369779040	G/A	1.64892e-06	TraesCS1A02G208000(dist=80634),TraesCS1A02G208100(dist=211617)	intergenic
Thousand kernal weight (middle)	1-369779040	1A	369779040	G/A	9.55277e-06	TraesCS1A02G208000(dist=80634),TraesCS1A02G208100(dist=211617)	intergenic
Thousand kernal weight (entire spike)	1-369779073	1A	369779073	A/G	8.42876e-08	TraesCS1A02G208000(dist=80667),TraesCS1A02G208100(dist=211584)	intergenic
Spikelet weight (middle)	1-369779073	1A	369779073	A/G	2.50393e-06	TraesCS1A02G208000(dist=80667),TraesCS1A02G208100(dist=211584)	intergenic
Grain weight per spikelet (middle)	1-369779073	1A	369779073	A/G	3.96976e-06	TraesCS1A02G208000(dist=80667),TraesCS1A02G208100(dist=211584)	intergenic
Thousand kernal weight (entire spike)	1-369779344	1A	369779344	A/C	2.77517e-07	TraesCS1A02G208000(dist=80938),TraesCS1A02G208100(dist=211313)	intergenic
Spikelet weight (middle)	1-369779344	1A	369779344	A/C	6.74461e-06	TraesCS1A02G208000(dist=80938),TraesCS1A02G208100(dist=211313)	intergenic
Grain weight per spikelet (middle)	1-369779344	1A	369779344	A/C	8.55644e-06	TraesCS1A02G208000(dist=80938),TraesCS1A02G208100(dist=211313)	intergenic
Thousand kernal weight (entire spike)	1-369781296	1A	369781296	C/T	7.23087e-08	TraesCS1A02G208000(dist=82890),TraesCS1A02G208100(dist=209361)	intergenic
Spikelet weight (middle)	1-369781296	1A	369781296	C/T	1.18874e-06	TraesCS1A02G208000(dist=82890),TraesCS1A02G208100(dist=209361)	intergenic
Grain weight per spikelet (middle)	1-369781296	1A	369781296	C/T	1.75612e-06	TraesCS1A02G208000(dist=82890),TraesCS1A02G208100(dist=209361)	intergenic
Thousand kernal weight (middle)	1-369781296	1A	369781296	C/T	9.90758e-06	TraesCS1A02G208000(dist=82890),TraesCS1A02G208100(dist=209361)	intergenic
Thousand kernal weight (entire spike)	1-369781335	1A	369781335	C/T	7.23087e-08	TraesCS1A02G208000(dist=82929),TraesCS1A02G208100(dist=209322)	intergenic
Spikelet weight (middle)	1-369781335	1A	369781335	C/T	1.18874e-06	TraesCS1A02G208000(dist=82929),TraesCS1A02G208100(dist=209322)	intergenic
Grain weight per spikelet (middle)	1-369781335	1A	369781335	C/T	1.75612e-06	TraesCS1A02G208000(dist=82929),TraesCS1A02G208100(dist=209322)	intergenic
Thousand kernal weight (middle)	1-369781335	1A	369781335	C/T	9.90758e-06	TraesCS1A02G208000(dist=82929),TraesCS1A02G208100(dist=209322)	intergenic
Thousand kernal weight (entire spike)	1-369783889	1A	369783889	A/G	7.14519e-08	TraesCS1A02G208000(dist=85483),TraesCS1A02G208100(dist=206768)	intergenic
Spikelet weight (middle)	1-369783889	1A	369783889	A/G	1.18082e-06	TraesCS1A02G208000(dist=85483),TraesCS1A02G208100(dist=206768)	intergenic
Grain weight per spikelet (middle)	1-369783889	1A	369783889	A/G	1.7318e-06	TraesCS1A02G208000(dist=85483),TraesCS1A02G208100(dist=206768)	intergenic
Thousand kernal weight (entire spike)	1-369783904	1A	369783904	C/G	7.14519e-08	TraesCS1A02G208000(dist=85498),TraesCS1A02G208100(dist=206753)	intergenic
Spikelet weight (middle)	1-369783904	1A	369783904	C/G	1.18082e-06	TraesCS1A02G208000(dist=85498),TraesCS1A02G208100(dist=206753)	intergenic
Grain weight per spikelet (middle)	1-369783904	1A	369783904	C/G	1.7318e-06	TraesCS1A02G208000(dist=85498),TraesCS1A02G208100(dist=206753)	intergenic
Thousand kernal weight (entire spike)	1-369783929	1A	369783929	C/A	7.14519e-08	TraesCS1A02G208000(dist=85523),TraesCS1A02G208100(dist=206728)	intergenic
Spikelet weight (middle)	1-369783929	1A	369783929	C/A	1.18082e-06	TraesCS1A02G208000(dist=85523),TraesCS1A02G208100(dist=206728)	intergenic
Grain weight per spikelet (middle)	1-369783929	1A	369783929	C/A	1.7318e-06	TraesCS1A02G208000(dist=85523),TraesCS1A02G208100(dist=206728)	intergenic
Thousand kernal weight (entire spike)	1-369783987	1A	369783987	T/C	7.59408e-08	TraesCS1A02G208000(dist=85581),TraesCS1A02G208100(dist=206670)	intergenic
Spikelet weight (middle)	1-369783987	1A	369783987	T/C	1.17811e-06	TraesCS1A02G208000(dist=85581),TraesCS1A02G208100(dist=206670)	intergenic
Grain weight per spikelet (middle)	1-369783987	1A	369783987	T/C	1.79132e-06	TraesCS1A02G208000(dist=85581),TraesCS1A02G208100(dist=206670)	intergenic
Thousand kernal weight (entire spike)	1-369784092	1A	369784092	C/T	7.14519e-08	TraesCS1A02G208000(dist=85686),TraesCS1A02G208100(dist=206565)	intergenic
Spikelet weight (middle)	1-369784092	1A	369784092	C/T	1.18082e-06	TraesCS1A02G208000(dist=85686),TraesCS1A02G208100(dist=206565)	intergenic
Grain weight per spikelet (middle)	1-369784092	1A	369784092	C/T	1.7318e-06	TraesCS1A02G208000(dist=85686),TraesCS1A02G208100(dist=206565)	intergenic
Thousand kernal weight (entire spike)	1-369784142	1A	369784142	A/C	3.26933e-07	TraesCS1A02G208000(dist=85736),TraesCS1A02G208100(dist=206515)	intergenic
Spikelet weight (middle)	1-369784142	1A	369784142	A/C	3.72968e-06	TraesCS1A02G208000(dist=85736),TraesCS1A02G208100(dist=206515)	intergenic
Grain weight per spikelet (middle)	1-369784142	1A	369784142	A/C	5.09485e-06	TraesCS1A02G208000(dist=85736),TraesCS1A02G208100(dist=206515)	intergenic
Thousand kernal weight (entire spike)	1-369785402	1A	369785402	A/G	7.14519e-08	TraesCS1A02G208000(dist=86996),TraesCS1A02G208100(dist=205255)	intergenic
Spikelet weight (middle)	1-369785402	1A	369785402	A/G	1.18082e-06	TraesCS1A02G208000(dist=86996),TraesCS1A02G208100(dist=205255)	intergenic
Grain weight per spikelet (middle)	1-369785402	1A	369785402	A/G	1.7318e-06	TraesCS1A02G208000(dist=86996),TraesCS1A02G208100(dist=205255)	intergenic
Thousand kernal weight (entire spike)	1-369785553	1A	369785553	T/C	7.14519e-08	TraesCS1A02G208000(dist=87147),TraesCS1A02G208100(dist=205104)	intergenic
Spikelet weight (middle)	1-369785553	1A	369785553	T/C	1.18082e-06	TraesCS1A02G208000(dist=87147),TraesCS1A02G208100(dist=205104)	intergenic
Grain weight per spikelet (middle)	1-369785553	1A	369785553	T/C	1.7318e-06	TraesCS1A02G208000(dist=87147),TraesCS1A02G208100(dist=205104)	intergenic
Thousand kernal weight (entire spike)	1-369785792	1A	369785792	C/T	9.51076e-08	TraesCS1A02G208000(dist=87386),TraesCS1A02G208100(dist=204865)	intergenic
Spikelet weight (middle)	1-369785792	1A	369785792	C/T	6.0341e-06	TraesCS1A02G208000(dist=87386),TraesCS1A02G208100(dist=204865)	intergenic
Grain weight per spikelet (middle)	1-369785792	1A	369785792	C/T	7.11116e-06	TraesCS1A02G208000(dist=87386),TraesCS1A02G208100(dist=204865)	intergenic
Thousand kernal weight (entire spike)	1-369786460	1A	369786460	A/G	5.71553e-08	TraesCS1A02G208000(dist=88054),TraesCS1A02G208100(dist=204197)	intergenic
Spikelet weight (middle)	1-369786460	1A	369786460	A/G	9.90695e-07	TraesCS1A02G208000(dist=88054),TraesCS1A02G208100(dist=204197)	intergenic
Grain weight per spikelet (middle)	1-369786460	1A	369786460	A/G	1.48986e-06	TraesCS1A02G208000(dist=88054),TraesCS1A02G208100(dist=204197)	intergenic
Thousand kernal weight (middle)	1-369786460	1A	369786460	A/G	8.82669e-06	TraesCS1A02G208000(dist=88054),TraesCS1A02G208100(dist=204197)	intergenic
Thousand kernal weight (entire spike)	1-369786647	1A	369786647	T/A	9.00928e-08	TraesCS1A02G208000(dist=88241),TraesCS1A02G208100(dist=204010)	intergenic
Spikelet weight (middle)	1-369786647	1A	369786647	T/A	6.11575e-06	TraesCS1A02G208000(dist=88241),TraesCS1A02G208100(dist=204010)	intergenic
Grain weight per spikelet (middle)	1-369786647	1A	369786647	T/A	9.52945e-06	TraesCS1A02G208000(dist=88241),TraesCS1A02G208100(dist=204010)	intergenic
Thousand kernal weight (entire spike)	1-369786685	1A	369786685	T/A	7.20077e-08	TraesCS1A02G208000(dist=88279),TraesCS1A02G208100(dist=203972)	intergenic
Spikelet weight (middle)	1-369786685	1A	369786685	T/A	4.83802e-06	TraesCS1A02G208000(dist=88279),TraesCS1A02G208100(dist=203972)	intergenic
Grain weight per spikelet (middle)	1-369786685	1A	369786685	T/A	7.62286e-06	TraesCS1A02G208000(dist=88279),TraesCS1A02G208100(dist=203972)	intergenic
Thousand kernal weight (entire spike)	1-369786780	1A	369786780	T/C	3.71247e-07	TraesCS1A02G208000(dist=88374),TraesCS1A02G208100(dist=203877)	intergenic
Thousand kernal weight (entire spike)	1-369786889	1A	369786889	G/C	3.26933e-07	TraesCS1A02G208000(dist=88483),TraesCS1A02G208100(dist=203768)	intergenic
Spikelet weight (middle)	1-369786889	1A	369786889	G/C	3.72968e-06	TraesCS1A02G208000(dist=88483),TraesCS1A02G208100(dist=203768)	intergenic
Grain weight per spikelet (middle)	1-369786889	1A	369786889	G/C	5.09485e-06	TraesCS1A02G208000(dist=88483),TraesCS1A02G208100(dist=203768)	intergenic
Thousand kernal weight (entire spike)	1-369787723	1A	369787723	A/G	5.937e-07	TraesCS1A02G208000(dist=89317),TraesCS1A02G208100(dist=202934)	intergenic
Spikelet weight (middle)	1-369787723	1A	369787723	A/G	6.78991e-06	TraesCS1A02G208000(dist=89317),TraesCS1A02G208100(dist=202934)	intergenic
Grain weight per spikelet (middle)	1-369787723	1A	369787723	A/G	5.51048e-06	TraesCS1A02G208000(dist=89317),TraesCS1A02G208100(dist=202934)	intergenic
Thousand kernal weight (entire spike)	1-369787812	1A	369787812	A/T	3.67599e-08	TraesCS1A02G208000(dist=89406),TraesCS1A02G208100(dist=202845)	intergenic
Spikelet weight (middle)	1-369787812	1A	369787812	A/T	8.71616e-07	TraesCS1A02G208000(dist=89406),TraesCS1A02G208100(dist=202845)	intergenic
Grain weight per spikelet (middle)	1-369787812	1A	369787812	A/T	1.23042e-06	TraesCS1A02G208000(dist=89406),TraesCS1A02G208100(dist=202845)	intergenic
Thousand kernal weight (entire spike)	1-369788644	1A	369788644	C/T	7.60159e-08	TraesCS1A02G208000(dist=90238),TraesCS1A02G208100(dist=202013)	intergenic
Spikelet weight (middle)	1-369788644	1A	369788644	C/T	1.35674e-06	TraesCS1A02G208000(dist=90238),TraesCS1A02G208100(dist=202013)	intergenic
Grain weight per spikelet (middle)	1-369788644	1A	369788644	C/T	1.9423e-06	TraesCS1A02G208000(dist=90238),TraesCS1A02G208100(dist=202013)	intergenic
Thousand kernal weight (entire spike)	1-369788687	1A	369788687	C/G	7.14519e-08	TraesCS1A02G208000(dist=90281),TraesCS1A02G208100(dist=201970)	intergenic
Spikelet weight (middle)	1-369788687	1A	369788687	C/G	1.18082e-06	TraesCS1A02G208000(dist=90281),TraesCS1A02G208100(dist=201970)	intergenic
Grain weight per spikelet (middle)	1-369788687	1A	369788687	C/G	1.7318e-06	TraesCS1A02G208000(dist=90281),TraesCS1A02G208100(dist=201970)	intergenic
Thousand kernal weight (entire spike)	1-369788799	1A	369788799	G/A	5.22207e-08	TraesCS1A02G208000(dist=90393),TraesCS1A02G208100(dist=201858)	intergenic
Spikelet weight (middle)	1-369788799	1A	369788799	G/A	1.26892e-06	TraesCS1A02G208000(dist=90393),TraesCS1A02G208100(dist=201858)	intergenic
Grain weight per spikelet (middle)	1-369788799	1A	369788799	G/A	2.2329e-06	TraesCS1A02G208000(dist=90393),TraesCS1A02G208100(dist=201858)	intergenic
Thousand kernal weight (middle)	1-369788799	1A	369788799	G/A	6.65039e-06	TraesCS1A02G208000(dist=90393),TraesCS1A02G208100(dist=201858)	intergenic
Thousand kernal weight (entire spike)	1-369789001	1A	369789001	T/C	2.75245e-08	TraesCS1A02G208000(dist=90595),TraesCS1A02G208100(dist=201656)	intergenic
Spikelet weight (middle)	1-369789001	1A	369789001	T/C	1.05027e-06	TraesCS1A02G208000(dist=90595),TraesCS1A02G208100(dist=201656)	intergenic
Grain weight per spikelet (middle)	1-369789001	1A	369789001	T/C	1.44768e-06	TraesCS1A02G208000(dist=90595),TraesCS1A02G208100(dist=201656)	intergenic
Thousand kernal weight (entire spike)	1-369795973	1A	369795973	G/C	7.85209e-08	TraesCS1A02G208000(dist=97567),TraesCS1A02G208100(dist=194684)	intergenic
Spikelet weight (middle)	1-369795973	1A	369795973	G/C	2.37218e-06	TraesCS1A02G208000(dist=97567),TraesCS1A02G208100(dist=194684)	intergenic
Grain weight per spikelet (middle)	1-369795973	1A	369795973	G/C	3.67058e-06	TraesCS1A02G208000(dist=97567),TraesCS1A02G208100(dist=194684)	intergenic
Spikelet weight (middle)	1-369796788	1A	369796788	A/G	9.66542e-07	TraesCS1A02G208000(dist=98382),TraesCS1A02G208100(dist=193869)	intergenic
Grain weight per spikelet (middle)	1-369796788	1A	369796788	A/G	3.76811e-06	TraesCS1A02G208000(dist=98382),TraesCS1A02G208100(dist=193869)	intergenic
Thousand kernal weight (middle)	1-369796788	1A	369796788	A/G	1.57873e-06	TraesCS1A02G208000(dist=98382),TraesCS1A02G208100(dist=193869)	intergenic
Thousand kernal weight (entire spike)	1-369798529	1A	369798529	A/G	3.70286e-07	TraesCS1A02G208000(dist=100123),TraesCS1A02G208100(dist=192128)	intergenic
Spikelet weight (middle)	1-369798529	1A	369798529	A/G	7.45428e-06	TraesCS1A02G208000(dist=100123),TraesCS1A02G208100(dist=192128)	intergenic
Thousand kernal weight (entire spike)	1-369798737	1A	369798737	A/G	1.07616e-06	TraesCS1A02G208000(dist=100331),TraesCS1A02G208100(dist=191920)	intergenic
Thousand kernal weight (entire spike)	1-369799264	1A	369799264	T/C	9.39633e-08	TraesCS1A02G208000(dist=100858),TraesCS1A02G208100(dist=191393)	intergenic
Spikelet weight (middle)	1-369799264	1A	369799264	T/C	1.69113e-06	TraesCS1A02G208000(dist=100858),TraesCS1A02G208100(dist=191393)	intergenic
Grain weight per spikelet (middle)	1-369799264	1A	369799264	T/C	2.72036e-06	TraesCS1A02G208000(dist=100858),TraesCS1A02G208100(dist=191393)	intergenic
Thousand kernal weight (entire spike)	1-369799442	1A	369799442	A/C	2.67496e-07	TraesCS1A02G208000(dist=101036),TraesCS1A02G208100(dist=191215)	intergenic
Spikelet weight (middle)	1-369799442	1A	369799442	A/C	3.23066e-06	TraesCS1A02G208000(dist=101036),TraesCS1A02G208100(dist=191215)	intergenic
Grain weight per spikelet (middle)	1-369799442	1A	369799442	A/C	7.25725e-06	TraesCS1A02G208000(dist=101036),TraesCS1A02G208100(dist=191215)	intergenic
Thousand kernal weight (entire spike)	1-369799468	1A	369799468	T/A	5.84894e-09	TraesCS1A02G208000(dist=101062),TraesCS1A02G208100(dist=191189)	intergenic
Spikelet weight (middle)	1-369799468	1A	369799468	T/A	1.09746e-06	TraesCS1A02G208000(dist=101062),TraesCS1A02G208100(dist=191189)	intergenic
Grain weight per spikelet (middle)	1-369799468	1A	369799468	T/A	1.00623e-06	TraesCS1A02G208000(dist=101062),TraesCS1A02G208100(dist=191189)	intergenic
Thousand kernal weight (middle)	1-369799468	1A	369799468	T/A	6.77387e-06	TraesCS1A02G208000(dist=101062),TraesCS1A02G208100(dist=191189)	intergenic
Thousand kernal weight (entire spike)	1-369800396	1A	369800396	A/C	7.23087e-08	TraesCS1A02G208000(dist=101990),TraesCS1A02G208100(dist=190261)	intergenic
Spikelet weight (middle)	1-369800396	1A	369800396	A/C	1.18874e-06	TraesCS1A02G208000(dist=101990),TraesCS1A02G208100(dist=190261)	intergenic
Grain weight per spikelet (middle)	1-369800396	1A	369800396	A/C	1.75612e-06	TraesCS1A02G208000(dist=101990),TraesCS1A02G208100(dist=190261)	intergenic
Thousand kernal weight (middle)	1-369800396	1A	369800396	A/C	9.90758e-06	TraesCS1A02G208000(dist=101990),TraesCS1A02G208100(dist=190261)	intergenic
Thousand kernal weight (entire spike)	1-369800602	1A	369800602	T/C	7.23087e-08	TraesCS1A02G208000(dist=102196),TraesCS1A02G208100(dist=190055)	intergenic
Spikelet weight (middle)	1-369800602	1A	369800602	T/C	1.18874e-06	TraesCS1A02G208000(dist=102196),TraesCS1A02G208100(dist=190055)	intergenic
Grain weight per spikelet (middle)	1-369800602	1A	369800602	T/C	1.75612e-06	TraesCS1A02G208000(dist=102196),TraesCS1A02G208100(dist=190055)	intergenic
Thousand kernal weight (middle)	1-369800602	1A	369800602	T/C	9.90758e-06	TraesCS1A02G208000(dist=102196),TraesCS1A02G208100(dist=190055)	intergenic
Thousand kernal weight (entire spike)	1-369800629	1A	369800629	A/G	7.23087e-08	TraesCS1A02G208000(dist=102223),TraesCS1A02G208100(dist=190028)	intergenic
Spikelet weight (middle)	1-369800629	1A	369800629	A/G	1.18874e-06	TraesCS1A02G208000(dist=102223),TraesCS1A02G208100(dist=190028)	intergenic
Grain weight per spikelet (middle)	1-369800629	1A	369800629	A/G	1.75612e-06	TraesCS1A02G208000(dist=102223),TraesCS1A02G208100(dist=190028)	intergenic
Thousand kernal weight (middle)	1-369800629	1A	369800629	A/G	9.90758e-06	TraesCS1A02G208000(dist=102223),TraesCS1A02G208100(dist=190028)	intergenic
Thousand kernal weight (entire spike)	1-369800636	1A	369800636	A/G	7.23087e-08	TraesCS1A02G208000(dist=102230),TraesCS1A02G208100(dist=190021)	intergenic
Spikelet weight (middle)	1-369800636	1A	369800636	A/G	1.18874e-06	TraesCS1A02G208000(dist=102230),TraesCS1A02G208100(dist=190021)	intergenic
Grain weight per spikelet (middle)	1-369800636	1A	369800636	A/G	1.75612e-06	TraesCS1A02G208000(dist=102230),TraesCS1A02G208100(dist=190021)	intergenic
Thousand kernal weight (middle)	1-369800636	1A	369800636	A/G	9.90758e-06	TraesCS1A02G208000(dist=102230),TraesCS1A02G208100(dist=190021)	intergenic
Thousand kernal weight (entire spike)	1-369800971	1A	369800971	T/A	2.68678e-08	TraesCS1A02G208000(dist=102565),TraesCS1A02G208100(dist=189686)	intergenic
Spikelet weight (middle)	1-369800971	1A	369800971	T/A	6.32073e-06	TraesCS1A02G208000(dist=102565),TraesCS1A02G208100(dist=189686)	intergenic
Grain weight per spikelet (middle)	1-369800971	1A	369800971	T/A	5.22142e-06	TraesCS1A02G208000(dist=102565),TraesCS1A02G208100(dist=189686)	intergenic
Thousand kernal weight (entire spike)	1-369801633	1A	369801633	C/T	7.23087e-08	TraesCS1A02G208000(dist=103227),TraesCS1A02G208100(dist=189024)	intergenic
Spikelet weight (middle)	1-369801633	1A	369801633	C/T	1.18874e-06	TraesCS1A02G208000(dist=103227),TraesCS1A02G208100(dist=189024)	intergenic
Grain weight per spikelet (middle)	1-369801633	1A	369801633	C/T	1.75612e-06	TraesCS1A02G208000(dist=103227),TraesCS1A02G208100(dist=189024)	intergenic
Thousand kernal weight (middle)	1-369801633	1A	369801633	C/T	9.90758e-06	TraesCS1A02G208000(dist=103227),TraesCS1A02G208100(dist=189024)	intergenic
Thousand kernal weight (entire spike)	1-369801803	1A	369801803	C/T	7.23087e-08	TraesCS1A02G208000(dist=103397),TraesCS1A02G208100(dist=188854)	intergenic
Spikelet weight (middle)	1-369801803	1A	369801803	C/T	1.18874e-06	TraesCS1A02G208000(dist=103397),TraesCS1A02G208100(dist=188854)	intergenic
Grain weight per spikelet (middle)	1-369801803	1A	369801803	C/T	1.75612e-06	TraesCS1A02G208000(dist=103397),TraesCS1A02G208100(dist=188854)	intergenic
Thousand kernal weight (middle)	1-369801803	1A	369801803	C/T	9.90758e-06	TraesCS1A02G208000(dist=103397),TraesCS1A02G208100(dist=188854)	intergenic
Thousand kernal weight (entire spike)	1-369802132	1A	369802132	A/G	4.07184e-06	TraesCS1A02G208000(dist=103726),TraesCS1A02G208100(dist=188525)	intergenic
Thousand kernal weight (entire spike)	1-369802166	1A	369802166	A/G	7.29091e-08	TraesCS1A02G208000(dist=103760),TraesCS1A02G208100(dist=188491)	intergenic
Spikelet weight (middle)	1-369802166	1A	369802166	A/G	4.84901e-06	TraesCS1A02G208000(dist=103760),TraesCS1A02G208100(dist=188491)	intergenic
Grain weight per spikelet (middle)	1-369802166	1A	369802166	A/G	7.6884e-06	TraesCS1A02G208000(dist=103760),TraesCS1A02G208100(dist=188491)	intergenic
Thousand kernal weight (middle)	1-369802166	1A	369802166	A/G	8.86353e-06	TraesCS1A02G208000(dist=103760),TraesCS1A02G208100(dist=188491)	intergenic
Thousand kernal weight (entire spike)	1-369802222	1A	369802222	A/G	5.62381e-09	TraesCS1A02G208000(dist=103816),TraesCS1A02G208100(dist=188435)	intergenic
Spikelet weight (middle)	1-369802222	1A	369802222	A/G	4.51361e-06	TraesCS1A02G208000(dist=103816),TraesCS1A02G208100(dist=188435)	intergenic
Grain weight per spikelet (middle)	1-369802222	1A	369802222	A/G	4.5264e-06	TraesCS1A02G208000(dist=103816),TraesCS1A02G208100(dist=188435)	intergenic
Thousand kernal weight (middle)	1-369802222	1A	369802222	A/G	6.03112e-06	TraesCS1A02G208000(dist=103816),TraesCS1A02G208100(dist=188435)	intergenic
Thousand kernal weight (entire spike)	1-369802240	1A	369802240	A/G	5.79248e-06	TraesCS1A02G208000(dist=103834),TraesCS1A02G208100(dist=188417)	intergenic
Spikelet weight (middle)	1-369802240	1A	369802240	A/G	8.17093e-07	TraesCS1A02G208000(dist=103834),TraesCS1A02G208100(dist=188417)	intergenic
Grain weight per spikelet (middle)	1-369802240	1A	369802240	A/G	9.31996e-07	TraesCS1A02G208000(dist=103834),TraesCS1A02G208100(dist=188417)	intergenic
Thousand kernal weight (entire spike)	1-369802256	1A	369802256	C/T	7.23087e-08	TraesCS1A02G208000(dist=103850),TraesCS1A02G208100(dist=188401)	intergenic
Spikelet weight (middle)	1-369802256	1A	369802256	C/T	1.18874e-06	TraesCS1A02G208000(dist=103850),TraesCS1A02G208100(dist=188401)	intergenic
Grain weight per spikelet (middle)	1-369802256	1A	369802256	C/T	1.75612e-06	TraesCS1A02G208000(dist=103850),TraesCS1A02G208100(dist=188401)	intergenic
Thousand kernal weight (middle)	1-369802256	1A	369802256	C/T	9.90758e-06	TraesCS1A02G208000(dist=103850),TraesCS1A02G208100(dist=188401)	intergenic
Thousand kernal weight (entire spike)	1-369804915	1A	369804915	T/C	2.77517e-07	TraesCS1A02G208000(dist=106509),TraesCS1A02G208100(dist=185742)	intergenic
Spikelet weight (middle)	1-369804915	1A	369804915	T/C	6.74461e-06	TraesCS1A02G208000(dist=106509),TraesCS1A02G208100(dist=185742)	intergenic
Grain weight per spikelet (middle)	1-369804915	1A	369804915	T/C	8.55644e-06	TraesCS1A02G208000(dist=106509),TraesCS1A02G208100(dist=185742)	intergenic
Thousand kernal weight (entire spike)	1-369805031	1A	369805031	A/G	7.23087e-08	TraesCS1A02G208000(dist=106625),TraesCS1A02G208100(dist=185626)	intergenic
Spikelet weight (middle)	1-369805031	1A	369805031	A/G	1.18874e-06	TraesCS1A02G208000(dist=106625),TraesCS1A02G208100(dist=185626)	intergenic
Grain weight per spikelet (middle)	1-369805031	1A	369805031	A/G	1.75612e-06	TraesCS1A02G208000(dist=106625),TraesCS1A02G208100(dist=185626)	intergenic
Thousand kernal weight (middle)	1-369805031	1A	369805031	A/G	9.90758e-06	TraesCS1A02G208000(dist=106625),TraesCS1A02G208100(dist=185626)	intergenic
Thousand kernal weight (entire spike)	1-369805405	1A	369805405	A/G	1.16253e-06	TraesCS1A02G208000(dist=106999),TraesCS1A02G208100(dist=185252)	intergenic
Thousand kernal weight (entire spike)	1-369805408	1A	369805408	T/G	2.87927e-07	TraesCS1A02G208000(dist=107002),TraesCS1A02G208100(dist=185249)	intergenic
Spikelet weight (middle)	1-369805408	1A	369805408	T/G	7.34697e-06	TraesCS1A02G208000(dist=107002),TraesCS1A02G208100(dist=185249)	intergenic
Grain weight per spikelet (middle)	1-369805408	1A	369805408	T/G	9.33311e-06	TraesCS1A02G208000(dist=107002),TraesCS1A02G208100(dist=185249)	intergenic
Thousand kernal weight (entire spike)	1-369805434	1A	369805434	T/A	3.26924e-07	TraesCS1A02G208000(dist=107028),TraesCS1A02G208100(dist=185223)	intergenic
Spikelet weight (middle)	1-369805434	1A	369805434	T/A	7.18969e-06	TraesCS1A02G208000(dist=107028),TraesCS1A02G208100(dist=185223)	intergenic
[truncated: 130,088 more rows]

## Sheet: Table S8
Table S8 Detailed information of all genomic intervals for the investigated traits
Assocaited genomic regions	chr	start	end	Traits	Associated traits	snp_number	peak_snp	peak_position	Peak SNP P value	Know gene/QTL	Know gene/QTLchr	position(Mb)	associate traits	ref
1A-51.84M	1A	51844387	52335634	Grain weight per spikelet/spikelet weight	2	7	1-52304820	52304820	1.2545e-06
				Chaff weight per spikelet/spikelet weight	2	7	1-52304820	52304820	1.2545e-06
1A-57.99M	1A	57986950	59183585	Grain weight per spikelet/spikelet weight	2	7	1-58201754	58201754	3.83156e-06
				Chaff weight per spikelet/spikelet weight	2	7	1-58201754	58201754	3.83156e-06
1A-354.73M	1A	354726259	359805100	Thousand kernal weight (entire spike)	4	27	1-355290366	355290366	9.47673e-07
				Spikelet weight	4	195	1-358814351	358814351	2.29311e-07
				Chaff weight per spikelet	4	7	1-355810625	355810625	1.78803e-07
				Grain weight per spikelet	4	11	1-358814351	358814351	1.38042e-06
1A-361.42M	1A	361420007	363422562	Thousand kernal weight (entire spike)	2	12	1-361420007	361420007	7.31336e-07
				Spikelet weight	2	7	1-361919037	361919037	4.33279e-06
1A-369.5M	1A	369498940	369995194	Thousand kernal weight (entire spike)	4	855	1-369530527	369530527	5.18075e-09
				Spikelet weight	4	729	1-369842027	369842027	2.49653e-08
				Grain weight per spikelet	4	721	1-369842027	369842027	3.21378e-08
				Thousand kernal weight (spikelet)	4	311	1-369796788	369796788	1.57874e-06
1A-370.61M	1A	370606501	371577313	Grain weight per spikelet/spikelet weight	2	7	1-370627326	370627326	5.70969e-06
				Chaff weight per spikelet/spikelet weight	2	7	1-370627326	370627326	5.70969e-06
1A-390.77M	1A	390767334	394141257	Grain weight per spike	1	20	1-393334713	393334713	4.43e-06
1A-495.35M	1A	495352154	495660837	Grain weight/spike chaff weight (entire spike)	1	10	1-495557550	495557550	1.48287e-06
1A-497.63M	1A	497627115	497888183	Grain number/spike chaff weight (entire spike)	2	124	1-497807045	497807045	1.19528e-08
				Grain weight/spike chaff weight (entire spike)	2	59	1-497807045	497807045	8.97269e-08
1A-549.41M	1A	549408489	550879897	Grain weight/spike chaff weight (entire spike)	3	8	1-549408489	549408489	5.69382e-06	QSns.crc-1A	1A	550.954	Spike number per square meter	Cuthbert et al. 2008
				Spike chaff weight/spike weight (entire spike)	3	80	1-550625399	550625399	1.465e-06
				Grain weight/spike weight (entire spike)	3	48	1-550625399	550625399	1.80366e-06
1B-40.29M	1B	40286799	41279125	Chaff weight per spikelet	1	5	2-40979104	40979104	2.77188e-06
1B-57.03M	1B	57030250	58366242	Grain weight per spikelet/spikelet weight	2	9	2-57053234	57053234	1.95864e-06
				Chaff weight per spikelet/spikelet weight	2	9	2-57053234	57053234	1.95864e-06
1B-60.69M	1B	60690836	61623327	Grain weight per spikelet/spikelet weight	2	9	2-60746856	60746856	5.75178e-08
				Chaff weight per spikelet/spikelet weight	2	9	2-60746856	60746856	5.75178e-08
1B-63.23M	1B	63230652	64280171	Grain weight per spikelet/chaff weight per spikelet	1	7	2-63663794	63663794	2.35291e-06
1B-91.91M	1B	91912577	93432623	Grain weight per spikelet/spikelet weight	2	14	2-91912577	91912577	2.16641e-07
				Chaff weight per spikelet/spikelet weight	2	14	2-91912577	91912577	2.16641e-07
1B-115.1M	1B	115097469	116822130	Grain weight per spikelet/spikelet weight	2	5	2-116581633	116581633	2.63176e-06
				Chaff weight per spikelet/spikelet weight	2	5	2-116581633	116581633	2.63176e-06
1B-137.64M	1B	137642137	163004825	Grain weight per spikelet/spikelet weight	2	10111	2-149449268	149449268	4.20833e-09
				Chaff weight per spikelet/spikelet weight	2	10111	2-149449268	149449268	4.20833e-09
1B-164.24M	1B	164240825	169199683	Grain weight per spikelet/spikelet weight	2	19	2-164815981	164815981	1.21172e-07
				Chaff weight per spikelet/spikelet weight	2	19	2-164815981	164815981	1.21172e-07
1B-171.95M	1B	171948411	236595891	Grain weight per spikelet/spikelet weight	2	21398	2-230710178	230710178	2.45968e-08	AG1-1B/WAG1-1B	1B	198.145-198.154	wheat spike and spikelet/florets development	Schilling et al. 2020
				Chaff weight per spikelet/spikelet weight	2	21398	2-230710178	230710178	2.45968e-08
1B-239.73M	1B	239730253	243756625	Grain weight per spikelet/spikelet weight	2	411	2-241420997	241420997	4.52406e-08
				Chaff weight per spikelet/spikelet weight	2	411	2-241420997	241420997	4.52406e-08
1B-244.98M	1B	244979021	269138668	Grain weight per spikelet/spikelet weight	2	1009	2-266491296	266491296	1.5775e-08
				Chaff weight per spikelet/spikelet weight	2	1009	2-266491296	266491296	1.5775e-08
1B-326.88M	1B	326881248	328385749	Grain weight per spikelet/spikelet weight	2	8	2-328206924	328206924	2.07924e-08
				Chaff weight per spikelet/spikelet weight	2	8	2-328206924	328206924	2.07924e-08
1B-329.89M	1B	329893174	332626806	Grain weight per spikelet/spikelet weight	2	17	2-331354242	331354242	4.54869e-08
				Chaff weight per spikelet/spikelet weight	2	17	2-331354242	331354242	4.54869e-08
1B-334.96M	1B	334959053	334959281	Grain weight per spikelet/spikelet weight	2	4	2-334959281	334959281	2.52818e-07
				Chaff weight per spikelet/spikelet weight	2	4	2-334959281	334959281	2.52818e-07
1B-336.74M	1B	336738591	342046657	Grain weight per spikelet/spikelet weight	2	80	2-340579984	340579984	9.96737e-08
				Chaff weight per spikelet/spikelet weight	2	80	2-340579984	340579984	9.96737e-08
1B-344.3M	1B	344303740	348412332	Grain weight per spikelet/spikelet weight	2	15	2-347170349	347170349	9.02979e-10
				Chaff weight per spikelet/spikelet weight	2	15	2-347170349	347170349	9.02979e-10
1B-350.67M	1B	350670812	356785408	Grain weight per spikelet/spikelet weight	2	3003	2-352135450	352135450	4.72779e-11
				Chaff weight per spikelet/spikelet weight	2	3003	2-352135450	352135450	4.72779e-11
1B-363.9M	1B	363895430	363895500	Grain weight per spikelet/chaff weight per spikelet	1	5	2-363895448	363895448	1.33404e-08
1B-430.1M	1B	430102525	432813572	Awn weight/spike chaff weight (entire spike)	3	14	2-431973306	431973306	3.13316e-08
				Grain weight per spikelet/spikelet weight	3	246	2-432703106	432703106	1.16697e-06
				Chaff weight per spikelet/spikelet weight	3	246	2-432703106	432703106	1.16697e-06
1B-437.6M	1B	437597615	437597648	Spike chaff weight	1	5	2-437597629	437597629	8.52e-08
1B-440.63M	1B	440626029	442099859	Grain weight per spikelet/spikelet weight	2	11	2-440626029	440626029	2.21394e-09
				Chaff weight per spikelet/spikelet weight	2	11	2-440626029	440626029	2.21394e-09
1B-445.76M	1B	445764509	446236095	Grain weight per spikelet/spikelet weight	2	25	2-445864994	445864994	4.3106e-08
				Chaff weight per spikelet/spikelet weight	2	25	2-445864994	445864994	4.3106e-08
1B-453.39M	1B	453391766	455775433	Grain weight per spikelet/spikelet weight	2	9	2-455273915	455273915	7.1238e-08
				Chaff weight per spikelet/spikelet weight	2	9	2-455273915	455273915	7.1238e-08
1B-492.31M	1B	492312937	494556975	Grain weight per spikelet/chaff weight per spikelet	1	1136	2-492693795	492693795	2.04132e-08
1B-501.08M	1B	501081369	503443555	Grain weight per spikelet/spikelet weight	2	27	2-503443555	503443555	2.08676e-06
				Chaff weight per spikelet/spikelet weight	2	27	2-503443555	503443555	2.08676e-06
1B-507.42M	1B	507422225	508634056	Grain weight per spikelet/spikelet weight	2	23	2-507838228	507838228	6.43225e-07
				Chaff weight per spikelet/spikelet weight	2	23	2-507838228	507838228	6.43225e-07
1B-513.58M	1B	513583122	515781118	Grain weight per spikelet/chaff weight per spikelet	1	21	2-513828145	513828145	1.30043e-07
1B-517.38M	1B	517384911	518519825	Grain weight per spikelet/spikelet weight	2	5	2-517384911	517384911	1.67683e-06
				Chaff weight per spikelet/spikelet weight	2	5	2-517384911	517384911	1.67683e-06
1B-526.89M	1B	526893146	531684126	Grain weight per spikelet/chaff weight per spikelet	2	2761	2-528097665	528097665	2.71476e-10
				Grain number per spikelet/chaff weight per spikelet	2	169	2-528025483	528025483	2.90864e-08
1B-531.07M	1B	531070483	536733911	Grain weight per spikelet/chaff weight per spikelet	1	250	2-536149537	536149537	1.77814e-11
1B-547.05M	1B	547049342	547476956	Grain weight per spikelet/spikelet weight	2	5	2-547375077	547375077	6.25819e-07
				Chaff weight per spikelet/spikelet weight	2	5	2-547375077	547375077	6.25819e-07
1B-581.68M	1B	581678572	582691332	Thousand kernal weight (entire spike)	1	9	2-582690955	582690955	2.44933e-06	TaFT3-B1(TraesCS1B02G351100)	1B	581.413-581.415	flowering time	Zikhali et al. 2017
1B-625.07M	1B	625068796	626022155	Grain weight/spike chaff weight (entire spike)	1	7	2-625511048	625511048	1.53478e-06
1B-628.54M	1B	628535896	629950890	Grain weight/rachis weight (entire spike)	2	17	2-629357222	629357222	4.22891e-10
				Spikelet density	2	27	2-629899805	629899805	8.52205e-07
1B-637.35M	1B	637352558	637396882	Awn weight/grain weight weight (entire spike)	1	17	2-637354350	637354350	7.82643e-07	TKW-gwm268	1B	637.368	Thousand kernel weight	Wang et al. 2012
1B-675.77M	1B	675772801	676259518	Spike length	3	48	2-676178478	676178478	1.76904e-06
				Spikelet density	3	16	2-676120444	676120444	1.21456e-06
				Grain weight/rachis weight (entire spike)	3	22	2-676178478	676178478	5.02099e-07
1B-678.92M	1B	678917240	679559054	Grain weight/rachis weight (entire spike)	1	11	2-679509293	679509293	3.03177e-10	TKW-IWB65271	1B	679.395	Thousand kernel weight	Sukumaran et al. 2018
1B-686.23M	1B	686226819	686647434	Grain weight per spikelet/spikelet weight	2	14	2-686454938	686454938	3.5961e-07
				Chaff weight per spikelet/spikelet weight	2	14	2-686454938	686454938	3.5961e-07
1B-688.78M	1B	688780728	689000996	Grain weight per spikelet/spikelet weight	2	8	2-688920819	688920819	6.87042e-09
				Chaff weight per spikelet/spikelet weight	2	8	2-688920819	688920819	6.87042e-09
1D-55.67M	1D	55668094	55700696	Grain weight per spikelet/spikelet weight	2	17	3-55669611	55669611	4.10351e-08
				Chaff weight per spikelet/spikelet weight	2	17	3-55669611	55669611	4.10351e-08
1D-416.19M	1D	416188563	416409980	Grain weight per spikelet/spikelet weight	2	5	3-416188563	416188563	9.75272e-07
				Chaff weight per spikelet/spikelet weight	2	5	3-416188563	416188563	9.75272e-07
1D-457.53M	1D	457532641	457533325	Spike chaff weight/spike weight (entire spike)	1	7	3-457533322	457533322	5.33981e-09
1D-473.12M	1D	473121857	473444957	Spikelet density	1	5	3-473444957	473444957	6.02439e-06
1D-487.28M	1D	487280928	488544123	Spikelet number per spike	1	5	3-487280928	487280928	1.20092e-06
2A-10.9M	2A	10900021	11695760	Grain number per spikelet/chaff weight per spikelet	1	6	4-11012053	11012053	4.3918e-06
2A-13.8M	2A	13798207	16497924	Grain number per spikelet/chaff weight per spikelet	1	10	4-16497924	16497924	1.65541e-06	QTkw-2A.1	2A	14.7028	Thousand kernel weight	Mohler et al. 2016
2A-29.39M	2A	29390571	29686913	Grain weight/spike chaff weight (entire spike)	1	6	4-29652672	29652672	1.62094e-06
2A-43.54M	2A	43540369	44053293	Rachi weight per spike	1	10	4-44053293	44053293	5.71977e-07
2A-51.66M	2A	51655136	52589698	Grain weight/spike weight (entire spike)	1	9	4-51854775	51854775	2.31967e-06
2A-58.43M	2A	58429786	59206413	Grain weight/spike chaff weight (entire spike)	1	7	4-59053281	59053281	7.04607e-08
2A-93.44M	2A	93439868	94770875	Grain weight per spikelet/spikelet weight	2	5	4-93607398	93607398	8.17714e-07
				Chaff weight per spikelet/spikelet weight	2	5	4-93607398	93607398	8.17714e-07
2A-148.32M	2A	148324206	148475850	Grain weight per spikelet/spikelet weight	2	5	4-148324208	148324208	1.40536e-06
				Chaff weight per spikelet/spikelet weight	2	5	4-148324208	148324208	1.40536e-06
2A-437.09M	2A	437089410	437089639	Grain weight per spikelet/spikelet weight	2	10	4-437089639	437089639	6.30953e-08
				Chaff weight per spikelet/spikelet weight	2	10	4-437089639	437089639	6.30953e-08
2A-513.65M	2A	513654510	514715831	Spike chaff weight	1	2126	4-514244675	514244675	2.38e-08
2A-661.98M	2A	661980096	661980261	Awn weight/spike weight (entire spike)	2	5	4-661980129	661980129	1.3448e-19
				Awn weight per spike	2	5	4-661980129	661980129	4.68425e-18
2A-718.37M	2A	718369418	718379458	Grain weight per spikelet/spikelet weight	2	6	4-718369523	718369523	1.99781e-07
				Chaff weight per spikelet/spikelet weight	2	6	4-718369523	718369523	1.99781e-07
2A-718.41M	2A	718406090	718548536	Grain weight per spikelet/spikelet weight	2	4	4-718452426	718452426	5.91778e-07
				Chaff weight per spikelet/spikelet weight	2	4	4-718452426	718452426	5.91778e-07
2A-735.6M	2A	735600121	735768050	Grain number per spikelet	1	223	4-735697736	735697736	2.77473e-08
2A-745.1M	2A	745101584	745294237	Spike chaff weight	2	4	4-745219802	745219802	3.52e-06
				Spike chaff weight/spike weight (entire spike)	2	7	4-745101599	745101599	9.86466e-07
2A-746.76M	2A	746759821	749453880	Grain weight/spike weight (entire spike)	2	6	4-747084342	747084342	5.29664e-06
				Spike chaff weight/spike weight (entire spike)	2	39	4-747084342	747084342	9.66169e-07
2B-2.14M	2B	2143417	2143445	Grain weight per spikelet/spikelet weight	2	5	5-2143443	2143443	7.08931e-09
				Chaff weight per spikelet/spikelet weight	2	5	5-2143443	2143443	7.08931e-09
2B-23.58M	2B	23583415	23741363	Grain weight per spikelet/spikelet weight	2	23	5-23591677	23591677	2.30371e-06
				Chaff weight per spikelet/spikelet weight	2	23	5-23591677	23591677	2.30371e-06
2B-55.87M	2B	55870243	57895815	Grain weight per spikelet/spikelet weight	2	687	5-56103074	56103074	6.18324e-07
				Chaff weight per spikelet/spikelet weight	2	687	5-56103074	56103074	6.18324e-07
2B-89.56M	2B	89564317	90380256	Grain weight per spikelet/spikelet weight	2	17	5-90380256	90380256	9.25788e-07	TaVSR1-B(TraesCS2B02G122400)	2B	89.554-89.558	root depth	Wang et al. 2021
				Chaff weight per spikelet/spikelet weight	2	17	5-90380256	90380256	9.25788e-07
2B-97.49M	2B	97488631	97966460	Grain weight per spikelet/spikelet weight	2	6	5-97966460	97966460	4.74193e-07
				Chaff weight per spikelet/spikelet weight	2	6	5-97966460	97966460	4.74193e-07
2B-106.79M	2B	106791792	108131094	Grain number per spike	1	32	5-106888918	106888918	2.10695e-07
2B-154.85M	2B	154846926	154909416	Grain weight per spikelet/spikelet weight	2	83	5-154887049	154887049	9.30923e-08
				Chaff weight per spikelet/spikelet weight	2	83	5-154887049	154887049	9.30923e-08
2B-381.82M	2B	381816595	382093178	Grain weight per spikelet/spikelet weight	2	6	5-381816595	381816595	1.31952e-07
				Chaff weight per spikelet/spikelet weight	2	6	5-381816595	381816595	1.31952e-07
2B-442.36M	2B	442356960	443703918	Grain number per spikelet/chaff weight per spikelet	1	12	5-442379848	442379848	6.29128e-07	TaCEN-B(TraesCS2B02G310700)	2B	443.823483-443.825345	Control Floret Development and Grain Number	Bi et al. 2019
2B-447.2M	2B	447200279	447812498	Grain number per spikelet/chaff weight per spikelet	1	8	5-447812498	447812498	1.40669e-06
2B-618.11M	2B	618114173	623280602	Awn weight/spike chaff weight (entire spike)	4	21	5-618612778	618612778	1.79857e-06
				Grain weight per spikelet/spikelet weight	4	28	5-620436354	620436354	1.91932e-08
				Chaff weight per spikelet/spikelet weight	4	28	5-620436354	620436354	1.91932e-08
				Grain weight/spike chaff weight (entire spike)	4	26	5-619458833	619458833	8.81268e-07
2B-626.8M	2B	626796277	629001956	Awn weight/spike chaff weight (entire spike)	1	22	5-628155992	628155992	8.73732e-07
2B-638.26M	2B	638258868	638835537	Grain weight per spikelet/spikelet weight	2	9	5-638258868	638258868	2.67219e-06
				Chaff weight per spikelet/spikelet weight	2	9	5-638258868	638258868	2.67219e-06
2B-643.37M	2B	643374132	644510165	Grain weight per spikelet/spikelet weight	2	6	5-644326972	644326972	3.23683e-06
				Chaff weight per spikelet/spikelet weight	2	6	5-644326972	644326972	3.23683e-06
2B-651.96M	2B	651964564	652780467	Grain weight per spikelet/spikelet weight	2	5	5-651964564	651964564	3.80808e-08
				Chaff weight per spikelet/spikelet weight	2	5	5-651964564	651964564	3.80808e-08
2B-657.01M	2B	657012564	657770650	Grain weight per spikelet/chaff weight per spikelet	1	7	5-657275611	657275611	2.35625e-06
2B-665.08M	2B	665079335	668476388	Grain weight per spikelet/spikelet weight	3	10	5-665079335	665079335	5.57823e-06
				Chaff weight per spikelet/spikelet weight	3	10	5-665079335	665079335	5.57823e-06
				Grain weight per spikelet/chaff weight per spikelet	3	8	5-667739887	667739887	3.21346e-07
2B-701.56M	2B	701558479	703307285	Awn weight per spike	1	13	5-701866244	701866244	3.06434e-06
2B-718.58M	2B	718584358	719422184	Grain number per spikelet/chaff weight per spikelet	1	57	5-719085655	719085655	1.92782e-07
2B-725.12M	2B	725118293	725912807	Grain number per spikelet/chaff weight per spikelet	1	11	5-725912807	725912807	1.55314e-06
2B-748.99M	2B	748988849	749685213	Spike chaff weight	2	3	5-749650735	749650735	6.53e-06
				Spike chaff weight/spike weight (entire spike)	2	9	5-749104255	749104255	1.38678e-07
2B-751.25M	2B	751251911	755148669	Spike chaff weight	3	14	5-754573769	754573769	8.83e-08
				Spike chaff weight/spike weight (entire spike)	3	33	5-751251911	751251911	1.73981e-07
				Awn weight/grain weight weight (entire spike)	3	8	5-753698969	753698969	2.52905e-08
2B-754.02M	2B	754018832	754574462	Spike chaff weight	1	9	5-754573769	754573769	8.83e-08
2B-785.48M	2B	785484720	786197985	Chaff weight per spikelet	1	5	5-786197985	786197985	4.11796e-07
2B-788.59M	2B	788585897	788656360	Grain weight per spikelet/spikelet weight	2	17	5-788586867	788586867	2.24349e-06
				Chaff weight per spikelet/spikelet weight	2	17	5-788586867	788586867	2.24349e-06
2D-13.95M	2D	13945968	14116812	Grain number per spikelet/chaff weight per spikelet	1	6	6-14116812	14116812	7.86083e-08
2D-18.38M	2D	18376528	27579814	Spike length	4	175	6-19065945	19065945	1.69793e-07	Rht8/RNHL-D1(TraesCSU02G024900)	2D	24	plant height	Chai et al. 2022;Xiong et al. 2022
				Grain weight/rachis weight (entire spike)	4	204	6-23388395	23388395	2.44306e-08	QTgw.crc-2D	2D	23.0245	Thousand kernel weight	Huang et al. 2006
				Grain number per spikelet/chaff weight per spikelet	4	15	6-19521166	19521166	6.93517e-08	QSpl.nau-2D/QTgw.cau-2D.1	2D	23.0248	Thousand kernel weight, Spike length	Wu et al. 2014;Guan et al. 2018
				Spikelet density	4	6	6-20875765	20875765	3.81573e-06
2D-33.14M	2D	33138896	35022365	Spike length	1	31	6-34037309	34037309	1.30997e-07	PPD-D1(TraesCS2D01G079600)	2D	33.952-33.955	photoperiod	Beales et al. 2007
2D-52.13M	2D	52127179	53995619	Grain number/spike chaff weight (entire spike)	2	49	6-53485028	53485028	1.14607e-07
				Grain weight/spike chaff weight (entire spike)	2	46	6-53027906	53027906	2.46558e-08
2D-75.79M	2D	75791192	76400252	Grain weight/spike chaff weight (entire spike)	2	7	6-75867560	75867560	4.81668e-06
				Grain number/spike chaff weight (entire spike)	2	5	6-76399458	76399458	5.39667e-06
2D-166.48M	2D	166481348	180843187	Spikelet density	3	152	6-180843187	180843187	2.10073e-08
				Grain weight/rachis weight (entire spike)	3	67	6-175991210	175991210	2.10393e-09
				Spike length	3	22	6-180843187	180843187	1.22864e-08
2D-188.87M	2D	188865568	194528472	Spikelet density	2	48	6-189737946	189737946	1.04941e-10
				Spike length	2	29	6-189737946	189737946	1.91196e-08
2D-380.26M	2D	380256093	405046915	Spike length	4	55	6-395647354	395647354	1.02297e-07
				Spikelet density	4	420	6-395647354	395647354	1.86401e-10
				Grain weight per spikelet/spikelet weight	4	14	6-403427400	403427400	2.20229e-07
				Chaff weight per spikelet/spikelet weight	4	14	6-403427400	403427400	2.20229e-07
2D-407.19M	2D	407193127	418948174	Spikelet density	3	170	6-411371563	411371563	2.23929e-07	TaNAC100-2D(TraesCS2D02G324700)	2D	417.543-417.545	total seed proteins;plant height;heading date; seed size; thousand kernel weight	Li et al.2021
				Grain weight per spikelet/spikelet weight	3	35	6-418593758	418593758	6.31384e-07
				Chaff weight per spikelet/spikelet weight	3	35	6-418593758	418593758	6.31384e-07
2D-524.6M	2D	524603649	524900949	Spike chaff weight	1	6	6-524756632	524756632	3.52e-06
2D-560.46M	2D	560458928	560866489	Grain weight per spikelet/chaff weight per spikelet	1	10	6-560866477	560866477	3.80701e-07
2D-614.64M	2D	614643705	618125121	Spike chaff weight/spike weight (entire spike)	2	66	6-617102028	617102028	1.36993e-06
				Grain weight/spike weight (entire spike)	2	8	6-617102028	617102028	5.58895e-06
2D-626.03M	2D	626031877	626369965	Grain weight per spikelet/spikelet weight	2	6	6-626141736	626141736	1.09345e-06
				Chaff weight per spikelet/spikelet weight	2	6	6-626141736	626141736	1.09345e-06
2D-633.35M	2D	633353173	633435822	Grain weight/spike weight (entire spike)	1	12	6-633398713	633398713	1.1424e-06
3A-92.59M	3A	92585350	94391411	Grain weight per spikelet/spikelet weight	2	4	7-92585350	92585350	8.74568e-06
				Chaff weight per spikelet/spikelet weight	2	4	7-92585350	92585350	8.74568e-06
3A-97.97M	3A	97968977	99199094	Grain weight per spikelet/spikelet weight	2	5	7-98168840	98168840	4.6236e-06
				Chaff weight per spikelet/spikelet weight	2	5	7-98168840	98168840	4.6236e-06
3A-139.32M	3A	139315274	140726995	Grain weight per spikelet/spikelet weight	2	5	7-140726995	140726995	3.67236e-06
				Chaff weight per spikelet/spikelet weight	2	5	7-140726995	140726995	3.67236e-06
3A-208.25M	3A	208250289	211658230	Spike chaff weight	2	18	7-208758805	208758805	5.92e-06
				Spike weight	2	19	7-209862395	209862395	3.5407e-06
3A-465.6M	3A	465599433	466298333	Grain weight per spikelet/spikelet weight	2	8	7-466298333	466298333	1.29967e-06
				Chaff weight per spikelet/spikelet weight	2	8	7-466298333	466298333	1.29967e-06
3A-479.64M	3A	479642318	480095268	Grain number/spike chaff weight (entire spike)	1	5	7-480014485	480014485	5.76195e-08
3A-481.47M	3A	481465779	483041741	Grain number/spike chaff weight (entire spike)	1	6	7-482433268	482433268	2.43296e-06
3A-506.66M	3A	506655099	507261330	Spike weight	1	5	7-506655099	506655099	2.61016e-06
3A-515.17M	3A	515172127	516459799	Grain weight per spikelet/spikelet weight	2	8	7-516459799	516459799	7.39263e-07
				Chaff weight per spikelet/spikelet weight	2	8	7-516459799	516459799	7.39263e-07
3A-556.47M	3A	556466810	557742502	Spikelet density	1	34	7-556881426	556881426	4.80564e-07
3A-581.73M	3A	581732311	583070584	Spikelet number per spike	1	4	7-581732311	581732311	4.63632e-06
3A-611.78M	3A	611776406	613146465	Grain weight per spikelet/spikelet weight	2	5	7-612190244	612190244	1.00014e-06
				Chaff weight per spikelet/spikelet weight	2	5	7-612190244	612190244	1.00014e-06
3A-645.28M	3A	645278438	646787545	Grain weight/rachis weight (entire spike)	1	57	7-645473686	645473686	8.71704e-08
3A-708.51M	3A	708510451	709107121	Spikelet density	1	16	7-708929344	708929344	1.12899e-06
3A-714.41M	3A	714414755	714483758	Awn weight/grain weight weight (entire spike)	2	81	7-714483758	714483758	3.65774e-07
				Awn weight per spike	2	9	7-714461384	714461384	1.17078e-06
3A-744.11M	3A	744113567	744423688	Spikelet number per spike	1	9	7-744172007	744172007	3.58977e-06
3B-21.86M	3B	21864822	21955491	Chaff weight per spikelet	1	35	8-21907327	21907327	2.57913e-06
3B-24.56M	3B	24559893	24902989	Thousand kernal weight (entire spike)	1	172	8-24842278	24842278	1.49335e-07
3B-27.94M	3B	27935376	28052251	Grain weight per spikelet/chaff weight per spikelet	1	5	8-28052251	28052251	1.85512e-07
3B-43.47M	3B	43470978	43670196	Spikelet density	1	6	8-43670196	43670196	1.36163e-07
3B-47.2M	3B	47201544	47425196	Grain number per spikelet/chaff weight per spikelet	1	11	8-47419001	47419001	8.77721e-08
3B-331.39M	3B	331389190	332742080	Grain weight per spikelet/spikelet weight	2	4	8-331866908	331866908	1.60259e-09
				Chaff weight per spikelet/spikelet weight	2	4	8-331866908	331866908	1.60259e-09
3B-334.35M	3B	334352567	336128464	Grain number/spike chaff weight (entire spike)	1	12	8-334885188	334885188	2.61148e-07
3B-343.7M	3B	343704905	345859916	Grain number/spike chaff weight (entire spike)	1	10	8-344467747	344467747	6.52799e-08
3B-428.51M	3B	428508679	431071257	Grain weight per spikelet/chaff weight per spikelet	2	11	8-430424902	430424902	8.56053e-10
				Grain number per spikelet/chaff weight per spikelet	2	13	8-430424902	430424902	1.61769e-10
3B-436.88M	3B	436877554	438906356	Grain number per spikelet/chaff weight per spikelet	1	33	8-438730616	438730616	1.80217e-06
3B-482.28M	3B	482280216	483016940	Grain number/spike chaff weight (entire spike)	1	10	8-482392177	482392177	1.64857e-06
3B-484.84M	3B	484835202	486725046	Grain number/spike chaff weight (entire spike)	1	25	8-486387138	486387138	8.23117e-07
3B-489.75M	3B	489745245	498236955	Grain number/spike chaff weight (entire spike)	1	93	8-489745245	489745245	3.71603e-07
3B-537.13M	3B	537133749	538759116	Grain weight per spikelet/spikelet weight	2	6	8-537133749	537133749	5.989e-06
				Chaff weight per spikelet/spikelet weight	2	6	8-537133749	537133749	5.989e-06
3B-540.09M	3B	540089957	541760906	Grain weight per spikelet/spikelet weight	2	6	8-541050026	541050026	1.58371e-06
				Chaff weight per spikelet/spikelet weight	2	6	8-541050026	541050026	1.58371e-06
3B-541.92M	3B	541917220	541917323	Grain weight per spikelet/chaff weight per spikelet	1	7	8-541917291	541917291	1.61107e-07
3B-584.55M	3B	584553965	586428502	Grain number/spike chaff weight (entire spike)	2	9	8-584830133	584830133	5.35179e-08	QTkw-3B.3	3B	586.522	Thousand kernel weight	Cui et al. 2014
				Grain weight/spike chaff weight (entire spike)	2	27	8-584830133	584830133	3.50444e-08
3B-606.66M	3B	606655025	607287936	Grain weight per spikelet/spikelet weight	2	5	8-607287936	607287936	6.05878e-07
				Chaff weight per spikelet/spikelet weight	2	5	8-607287936	607287936	6.05878e-07
3B-623.93M	3B	623933957	627668545	Chaff weight per spikelet	1	26	8-624737327	624737327	1.23778e-06
3B-637.07M	3B	637069309	637331886	Chaff weight per spikelet	1	502	8-637117029	637117029	1.42531e-07
3B-638.99M	3B	638994976	640492338	Chaff weight per spikelet	1	10	8-640384396	640384396	8.48833e-07
3B-669.36M	3B	669356402	671995779	Grain number/spike chaff weight (entire spike)	3	30	8-671673355	671673355	8.05268e-09
				Grain number per spikelet/chaff weight per spikelet	3	394	8-671205389	671205389	1.49535e-08
				Grain weight per spikelet/chaff weight per spikelet	3	11	8-671205389	671205389	1.80499e-07
3B-685.31M	3B	685307812	702582780	Spike length	2	144	8-698461949	698461949	8.57359e-08
				Spikelet density	2	163	8-691371814	691371814	1.3028e-08
3D-55.17M	3D	55170910	55992598	Grain weight per spikelet/spikelet weight	2	5	9-55170910	55170910	2.50024e-06	TaBtr1/QIP2(TraesCS3D02G103200)	3D	55.779-55.78	rachis brittleness	Guo et al. 2020
				Chaff weight per spikelet/spikelet weight	2	5	9-55170910	55170910	2.50024e-06
3D-64.99M	3D	64992934	65875528	Awn weight/spike chaff weight (entire spike)	1	6	9-65234541	65234541	1.98177e-06
3D-170.96M	3D	170957496	174314850	Grain weight per spikelet/chaff weight per spikelet	4	15	9-173218099	173218099	1.13989e-08
				Awn weight/spike weight (entire spike)	4	6	9-174162831	174162831	4.97266e-06
				Awn weight/spike chaff weight (entire spike)	4	5	9-174162831	174162831	5.6812e-06
				Awn weight per spike	4	5	9-174119745	174119745	5.4131e-06
3D-465.89M	3D	465891858	471161176	Grain weight per spikelet/spikelet weight	2	48	9-466423251	466423251	2.25711e-06
				Chaff weight per spikelet/spikelet weight	2	48	9-466423251	466423251	2.25711e-06
3D-527.73M	3D	527731396	529363100	Chaff weight per spikelet	1	6	9-528204671	528204671	1.17762e-06
3D-533.99M	3D	533987077	535585811	Grain number/spike chaff weight (entire spike)	1	28	9-534481404	534481404	4.11592e-07
3D-546.89M	3D	546894571	548420994	Awn weight per spike	1	6	9-548222637	548222637	1.83771e-06
3D-575.13M	3D	575128109	575526137	Grain weight per spikelet/spikelet weight	2	6	9-575128109	575128109	5.04681e-06
				Chaff weight per spikelet/spikelet weight	2	6	9-575128109	575128109	5.04681e-06
3D-611.69M	3D	611688201	611688233	Thousand kernal weight (entire spike)	1	5	9-611688201	611688201	7.31453e-07
4A-3.6M	4A	3600953	4467485	Grain weight/spike chaff weight (entire spike)	1	7	10-3600953	3600953	8.46523e-07
4A-47.68M	4A	47684760	53664913	Rachi weight per spike	6	37	10-47715882	47715882	3.92387e-09	SEP1-2-4A/WLHS1-4A(TraesCS4A02G058900)	4A	52.605-52.617	Floral organ differentiation	Schilling et al. 2020
				Spike weight	6	7	10-48119987	48119987	8.7227e-07
				Spikelet weight	6	6	10-48650847	48650847	8.51764e-07
				Grain number per spikelet	6	64	10-48650847	48650847	6.6567e-09
				Grain weight per spikelet/spikelet weight	6	12	10-47968463	47968463	2.18446e-06
				Chaff weight per spikelet/spikelet weight	6	12	10-47968463	47968463	2.18446e-06
4A-61.34M	4A	61335629	62022584	Spike chaff weight	1	11	10-61486960	61486960	1.78e-06
4A-63.08M	4A	63082611	64710443	Grain number per spikelet	2	36	10-64695950	64695950	3.66843e-08	Lr67/Yr46/Sr55/Pm46/Ltn3(TraesCS4A02G066200)	4A	63.538-63.544	leaf rust;stripe rust;powdery mildew;stem rust	Moore et al. 2015
				Rachi weight per spike	2	13	10-64452313	64452313	1.27845e-06
4A-79.44M	4A	79444836	80936120	Grain number per spikelet	2	18	10-80796155	80796155	3.34262e-07
				Rachi weight per spike	2	5	10-80936120	80936120	5.86519e-06
4A-202.99M	4A	202994398	204408383	Grain weight per spikelet/spikelet weight	2	7	10-203538726	203538726	1.70381e-07
				Chaff weight per spikelet/spikelet weight	2	7	10-203538726	203538726	1.70381e-07
4A-245.15M	4A	245152321	248163935	Grain weight per spikelet/spikelet weight	2	6	10-246266943	246266943	1.97211e-06
				Chaff weight per spikelet/spikelet weight	2	6	10-246266943	246266943	1.97211e-06
4A-544.67M	4A	544667115	544667165	Thousand kernal weight (entire spike)	1	18	10-544667127	544667127	4.06884e-07	KNS-D1091178	4A	544.629	Kernel number per spike	Würschum et al. 2018
4A-573.73M	4A	573733575	577425595	Grain weight per spikelet/spikelet weight	2	118	10-576808730	576808730	7.36595e-07
				Chaff weight per spikelet/spikelet weight	2	118	10-576808730	576808730	7.36595e-07
4A-614.04M	4A	614036206	614838259	Grain weight per spikelet/spikelet weight	2	6	10-614242101	614242101	1.61791e-08	QGns.wa-4AL	4A	614.449	Kernel number per spike	Wang et al. 2011
				Chaff weight per spikelet/spikelet weight	2	6	10-614242101	614242101	1.61791e-08
4A-620.83M	4A	620832568	621016447	Grain weight per spikelet/spikelet weight	2	5	10-620900623	620900623	1.83763e-06
				Chaff weight per spikelet/spikelet weight	2	5	10-620900623	620900623	1.83763e-06
4A-624.75M	4A	624752397	625211886	Grain weight per spikelet/spikelet weight	2	14	10-625154753	625154753	2.33891e-06
				Chaff weight per spikelet/spikelet weight	2	14	10-625154753	625154753	2.33891e-06
4A-625.49M	4A	625486276	625819085	Awn weight/spike chaff weight (entire spike)	3	166	10-625601828	625601828	2.3923e-09
				Awn weight per spike	3	316	10-625549304	625549304	2.38345e-08
				Awn weight/spike weight (entire spike)	3	154	10-625594831	625594831	4.94945e-07
4A-663.51M	4A	663514725	665006575	Grain number/spike chaff weight (entire spike)	1	1097	10-664642252	664642252	6.02382e-07
4B-52.18M	4B	52181292	60190862	Spikelet number per spike	1	97	11-52860224	52860224	1.14905e-07	QKNS.caas-4BS	4B	54.7423	Kernel number per spike/Spike number per square meter	Li et al. 2018
4B-63.2M	4B	63196799	75623577	Spikelet number per spike	3	127	11-64682467	64682467	3.98551e-07	QTgw.cau-4B.3	4B	66.8118	Thousand kernel weight	Guan et al. 2018
				Grain weight per spikelet/spikelet weight	3	101	11-69485557	69485557	9.52093e-07
				Chaff weight per spikelet/spikelet weight	3	101	11-69485557	69485557	9.52093e-07
4B-86.14M	4B	86141854	87633645	Grain weight per spikelet/spikelet weight	2	4	11-87633645	87633645	2.79992e-06
				Chaff weight per spikelet/spikelet weight	2	4	11-87633645	87633645	2.79992e-06
4B-415.39M	4B	415392006	428322430	Grain weight per spikelet/spikelet weight	2	220	11-427891164	427891164	3.33706e-07
				Chaff weight per spikelet/spikelet weight	2	220	11-427891164	427891164	3.33706e-07
4B-482.22M	4B	482219387	493972730	Grain weight per spikelet/spikelet weight	2	99	11-489079168	489079168	4.89313e-07	QGw.nau-4B	4B	482.82	Thousand kernel weight	Jia et al. 2013
				Chaff weight per spikelet/spikelet weight	2	99	11-489079168	489079168	4.89313e-07
4B-495.65M	4B	495650841	513019466	Grain weight per spikelet/spikelet weight	2	213	11-505360834	505360834	1.77619e-06	Lr67/Yr46/Sr55/Pm46/Ltn3(TraesCS4B02G243500)	4B	504.939-504.944	leaf rust;stripe rust;powdery mildew;stem rust	Moore et al. 2015
				Chaff weight per spikelet/spikelet weight	2	213	11-505360834	505360834	1.77619e-06	SEP1-2-4B/WLHS1-4B(TraesCS4B02G245700)	4B	507.964-507.979	floral organ differentiation	Schilling et al. 2020
4B-542.71M	4B	542712026	544003671	Grain weight per spikelet/spikelet weight	2	6	11-543873119	543873119	1.12423e-06
				Chaff weight per spikelet/spikelet weight	2	6	11-543873119	543873119	1.12423e-06
4B-576.78M	4B	576778096	579330241	Grain number/spike chaff weight (entire spike)	1	37	11-578172507	578172507	1.37759e-06
4B-580.42M	4B	580415562	588410851	Awn weight/spike chaff weight (entire spike)	1	147	11-583263140	583263140	1.00818e-08
4B-601.55M	4B	601554905	602443113	Spikelet number per spike	1	26	11-601857378	601857378	5.53882e-08
4B-646.37M	4B	646365917	646852357	Grain weight per spikelet	1	6	11-646365917	646365917	5.04422e-07
4B-663.81M	4B	663809622	664680019	Grain number per spikelet/chaff weight per spikelet	1	92	11-664680019	664680019	4.08398e-07	TaDIR-B1(TraesCS4B02G385500)	4B	664.392-664.393	Fusarium crown rot	Yang et al. 2021
4D-42.06M	4D	42057582	43267077	Grain weight/spike chaff weight (entire spike)	1	9	12-43024997	43024997	5.66532e-06
4D-47.95M	4D	47947668	49382136	Grain number/spike chaff weight (entire spike)	2	17	12-49382136	49382136	1.42763e-07
				Grain weight/spike chaff weight (entire spike)	2	12	12-48546683	48546683	2.67797e-07
4D-297.23M	4D	297232617	297232679	Grain weight/rachis weight (entire spike)	1	6	12-297232668	297232668	1.64592e-07
4D-325.16M	4D	325161180	327081237	Spike chaff weight	1	6	12-325161180	325161180	4.07e-06
4D-386.28M	4D	386282221	388615896	Grain weight/rachis weight (entire spike)	1	10	12-386282221	386282221	1.85258e-06
4D-442.88M	4D	442875980	443693838	Spikelet number per spike	1	11	12-443693838	443693838	4.52783e-07
4D-449.99M	4D	449988934	450114575	Spikelet number per spike	1	5	12-450114573	450114573	2.78692e-07
5A-7.51M	5A	7508926	7522139	Grain weight per spikelet/spikelet weight	2	6	13-7509011	7509011	6.68926e-07
				Chaff weight per spikelet/spikelet weight	2	6	13-7509011	7509011	6.68926e-07
5A-396.7M	5A	396697002	399742651	Grain weight/spike chaff weight (entire spike)	1	18	13-398882025	398882025	3.41596e-06
5A-454.82M	5A	454824635	455508911	Awn weight per spike	1	209	13-454853829	454853829	4.72284e-07
5A-458.18M	5A	458179559	458297006	Spike length	1	17	13-458190500	458190500	1.04711e-06
5A-530.5M	5A	530496148	531448172	Spike weight	1	5	13-530496148	530496148	4.5384e-06	QGns-5A	5A	531.284	Kernel number per spike	Liu et al. 2014
5A-552.89M	5A	552889107	553419380	Spikelet density	1	655	13-552964318	552964318	4.82818e-07
5A-562.53M	5A	562530404	562920472	Grain weight per spikelet/spikelet weight	2	8	13-562646293	562646293	7.48228e-08
[truncated: 305 more rows]

## Sheet: Table S9
Table S9 The effects of 392 genomic intervals assocaited with assimilate partitioing for the grain yield traits
[truncated: 8,219 more rows]

[truncated: 19 more sheets: Table S10, Table S11, Table S12, Table S13, Table S14, Table S15, Table S16, Table S17, Table S18, Table S19, Table S20, Table S21, Table S22, Table S23, Table S24, Table S25, Table S26, Table S27, Table S28]
